# Supplementary material for: catena-Poly[[[1,2-bis­(benzimidazol-2-yl)ethane]cadmium(II)]-μ-sebacato]
Source: Acta Crystallogr Sect E Struct Rep Online. 2010 Mar 13;66(Pt 4):m405. doi: 10.1107/S1600536810005714 (PMC2983954; doi:10.1107/S1600536810005714)
Supplement: Supplementary file 2 [file e-66-0m405-Isup2.hkl]

# 
# h,k,l, Fc-squared, Fo-squared, sigma(Fo-squared) and status flag 
# 
data_I
_shelx_title ' 1 in P2(1)/c' 
_shelx_refln_list_code          4 
_shelx_F_calc_maximum      297.34 
_exptl_crystal_F_000      1176.00 
_reflns_d_resolution_high  0.8411 
 
loop_ 
 _symmetry_equiv_pos_as_xyz 
 'x, y, z' 
 '-x, y+1/2, -z+1/2' 
 '-x, -y, -z' 
 'x, -y-1/2, z-1/2' 
 
_cell_length_a     8.7554 
_cell_length_b    15.6737 
_cell_length_c    18.4551 
_cell_angle_alpha  90.000 
_cell_angle_beta   98.851 
_cell_angle_gamma  90.000 
 
_shelx_F_squared_multiplier     1.000 
 
loop_ 
 _refln_index_h 
 _refln_index_k 
 _refln_index_l 
 _refln_F_squared_calc 
 _refln_F_squared_meas 
 _refln_F_squared_sigma 
 _refln_observed_status 
   1   0   0    21420.68    22798.19    434.48 o 
   2   0   0    42528.81    45552.29    854.20 o 
   3   0   0     7567.26     8435.47    131.04 o 
   4   0   0     3219.95     3389.15     71.33 o 
   5   0   0     5835.86     5192.79    123.08 o 
   6   0   0    12234.59    12739.71    210.18 o 
   7   0   0     2093.93     1837.74     69.27 o 
   8   0   0      511.53      266.09     50.12 o 
   9   0   0     1711.28     1537.67    118.39 o 
  10   0   0     1855.31     1766.62    134.68 o 
   1   1   0     2900.48     2807.78     45.15 o 
   2   1   0     5551.09     5947.66    112.84 o 
   3   1   0     7610.27     8344.01    132.12 o 
   4   1   0      842.47      751.78     34.96 o 
   5   1   0      291.89      205.96     34.80 o 
   6   1   0     1568.46     1494.30     40.37 o 
   7   1   0      189.93      104.20     26.96 o 
   8   1   0        9.93      -29.42     35.98 o 
   9   1   0       19.98       37.98     54.01 o 
  10   1   0        2.96        2.27     63.74 o 
   0   2   0    88413.65    98966.32   1684.97 o 
   1   2   0    20638.46    21376.67    255.37 o 
   2   2   0     1229.60     1301.68     42.81 o 
   3   2   0       38.60       20.29     13.17 o 
   4   2   0    13828.91    14317.26    217.96 o 
   5   2   0    15938.02    15036.83    359.30 o 
   6   2   0     7820.13     7826.60    120.35 o 
   7   2   0      514.51      492.86     45.11 o 
   8   2   0      157.85      126.12     38.80 o 
   9   2   0      959.60     1036.15     81.05 o 
  10   2   0     2422.60     2645.52    112.56 o 
   1   3   0     9385.61    10543.31    106.43 o 
   2   3   0      162.39      109.80     18.92 o 
   3   3   0     5748.52     6454.06     88.59 o 
   4   3   0      986.57      788.94     30.17 o 
   5   3   0      970.44     1125.80     47.92 o 
   6   3   0      388.21      341.61     40.92 o 
   7   3   0      306.62      193.97     34.97 o 
   8   3   0     1362.70     1187.32     56.53 o 
   9   3   0       47.04       66.94     55.67 o 
  10   3   0       49.08      -52.82     65.54 o 
   0   4   0     9505.13    11145.73    220.07 o 
   1   4   0     4302.26     4232.32     49.73 o 
   2   4   0     6469.09     6558.05    122.29 o 
   3   4   0       53.82       46.02     17.95 o 
   4   4   0    10553.14    10644.05    140.41 o 
   5   4   0    15875.25    16016.34    270.97 o 
   6   4   0     9063.71     8420.00    272.91 o 
   7   4   0       50.02       22.45     31.50 o 
   8   4   0      179.92      195.37     40.31 o 
   9   4   0     1295.33     1341.40    105.97 o 
  10   4   0     2905.70     2957.40    116.94 o 
   1   5   0     1341.90     1319.89     24.00 o 
   2   5   0      993.50      917.31     25.38 o 
   3   5   0     1949.74     1921.47     41.19 o 
   4   5   0      328.61      338.43     56.33 o 
   5   5   0      256.50      280.19     48.33 o 
   6   5   0       75.89        0.33     37.34 o 
   7   5   0        4.29      -29.78     32.07 o 
   8   5   0      174.77       77.76     61.12 o 
   9   5   0      833.21      973.55     93.50 o 
   0   6   0      922.70      723.17     21.07 o 
   1   6   0     6225.52     6137.24    132.82 o 
   2   6   0     5669.46     5988.46     83.92 o 
   3   6   0     2640.18     2555.04     49.65 o 
   4   6   0     9823.67     9810.28    135.93 o 
   5   6   0    11015.10    10562.55    175.35 o 
   6   6   0     3052.07     2930.21     69.05 o 
   7   6   0        3.18      -47.02     33.80 o 
   8   6   0      285.73      252.53     46.76 o 
   9   6   0      535.16      626.47    106.18 o 
   1   7   0     6289.89     7052.80     73.71 o 
   2   7   0     4328.48     4641.68     71.38 o 
   3   7   0      180.65      230.13     38.19 o 
   4   7   0      359.04      341.86     47.08 o 
   5   7   0        9.06       21.08     24.07 o 
   6   7   0        7.19       -3.74     29.91 o 
   7   7   0        7.34       -8.45     34.88 o 
   8   7   0      136.96       19.52     52.43 o 
   9   7   0      214.50      191.69     90.80 o 
   0   8   0    58833.23    64705.19    702.65 o 
   1   8   0    13658.31    14086.62    133.76 o 
   2   8   0       12.82        5.11     16.18 o 
   3   8   0     7344.31     7259.22    105.09 o 
   4   8   0     1845.45     1784.25     52.93 o 
   5   8   0     2763.25     2531.80     61.67 o 
   6   8   0     7067.88     6903.43    131.86 o 
   7   8   0      299.83      246.33     90.19 o 
   8   8   0     1084.31     1173.32     82.38 o 
   9   8   0      984.86     1107.98    129.90 o 
   1   9   0      992.00      993.88     24.96 o 
   2   9   0     3375.00     3513.30     64.81 o 
   3   9   0     1863.38     2056.93     49.40 o 
   4   9   0     1074.89     1017.92     54.02 o 
   5   9   0       99.48      125.09     30.49 o 
   6   9   0     2876.12     2831.44     97.83 o 
   7   9   0     2112.78     2148.67     86.87 o 
   8   9   0       76.50      132.78     60.89 o 
   9   9   0       11.07      -27.70     72.69 o 
   0  10   0    24419.73    26437.90    388.30 o 
   1  10   0     8342.50     8200.15     80.24 o 
   2  10   0      643.75      574.90     33.91 o 
   3  10   0      963.91      916.34     37.11 o 
   4  10   0     2628.07     2655.79     80.72 o 
   5  10   0     1575.93     1583.48     68.94 o 
   6  10   0     7239.72     7452.30    162.43 o 
   7  10   0      530.23      586.24     69.28 o 
   8  10   0      264.74      186.60     67.14 o 
   1  11   0      436.51      401.41     22.46 o 
   2  11   0     3019.56     2935.25     73.57 o 
   3  11   0     4282.18     4205.16    101.94 o 
   4  11   0       24.92       -7.97     36.99 o 
   5  11   0       34.51       32.47     42.03 o 
   6  11   0     1632.14     1638.51     79.03 o 
   7  11   0     3270.96     3520.01    114.87 o 
   8  11   0      576.33      662.34     83.74 o 
   0  12   0     4289.96     4427.25     98.98 o 
   1  12   0     2282.55     2112.49     46.09 o 
   2  12   0      893.54      826.71     40.87 o 
   3  12   0        9.46      -56.94     49.42 o 
   4  12   0     3650.71     3512.91    100.86 o 
   5  12   0     2144.62     2176.47    104.80 o 
   6  12   0      774.55      908.51     77.05 o 
   7  12   0     2115.79     2038.37     97.08 o 
   1  13   0      560.28      491.32     46.37 o 
   2  13   0     3356.97     3309.02     75.28 o 
   4  13   0      116.90      179.25     55.07 o 
   5  13   0      423.04      419.54     62.62 o 
   6  13   0      237.06      243.95    112.13 o 
   7  13   0      548.03      494.16     81.17 o 
   0  14   0     1672.22     1730.07    102.72 o 
   1  14   0      230.37      267.15     46.34 o 
   2  14   0      638.98      676.86     55.58 o 
   3  14   0       67.04       86.45     44.66 o 
   4  14   0     1556.39     1555.13     76.09 o 
   5  14   0     2267.97     2036.97     90.48 o 
   6  14   0     1322.16     1250.34    132.90 o 
   1  15   0     2915.16     2819.88    122.41 o 
   2  15   0     1967.92     1820.67    113.10 o 
   3  15   0     2267.42     2192.65    127.66 o 
   4  15   0      138.14       85.67     54.90 o 
   5  15   0        0.50       17.44     70.24 o 
   6  15   0        6.81       21.57     69.81 o 
   0  16   0      223.53      134.07     73.70 o 
   1  16   0     1022.97     1098.84     68.35 o 
   2  16   0      520.76      544.22     96.71 o 
   3  16   0        7.94      -40.31     77.16 o 
   4  16   0      898.51     1084.06    122.26 o 
   5  16   0     1036.62     1085.79    131.73 o 
   1  17   0     1392.18     1358.76     78.74 o 
   2  17   0     1925.22     2155.08    133.97 o 
   3  17   0     1846.52     1986.40    135.60 o 
   4  17   0      847.30      797.90    120.73 o 
   0  18   0      918.23     1170.99    129.08 o 
   1  18   0      782.06      860.65     81.03 o 
   2  18   0       78.63       93.96     94.06 o 
 -10   1   1      306.85      359.63     73.57 o 
  -9   1   1     6517.69     7027.18    166.46 o 
  -8   1   1     6694.18     6699.07    150.63 o 
  -7   1   1      206.72      165.51     26.92 o 
  -6   1   1     1490.81     1546.38     40.56 o 
  -5   1   1      484.94      624.12     25.94 o 
  -4   1   1    31651.93    34158.68    398.78 o 
  -3   1   1    30135.12    32305.46    688.91 o 
  -2   1   1     7855.99     7980.01     96.93 o 
  -1   1   1     1151.00      883.27     22.09 o 
   0   1   1    16011.30    15109.00    296.13 o 
   1   1   1    30931.70    33194.67    362.00 o 
   2   1   1    65612.95    69098.89    743.14 o 
   3   1   1     9628.41     9997.98    125.01 o 
   4   1   1     5307.63     5304.23    111.07 o 
   5   1   1      284.45      203.22     29.89 o 
   6   1   1     4301.59     4208.65     79.84 o 
   7   1   1     4712.57     4531.01    148.96 o 
   8   1   1    10020.37    10137.38    138.08 o 
   9   1   1     2053.02     2250.04     94.80 o 
  10   1   1       23.56       24.98     65.65 o 
 -10   2   1       49.67       59.45     65.71 o 
  -9   2   1      787.31      859.14     76.37 o 
  -8   2   1        1.66      -35.38     45.18 o 
  -7   2   1      465.64      402.95     41.54 o 
  -6   2   1     1793.93     1804.01     51.28 o 
  -5   2   1     7960.78     9060.18    127.16 o 
  -4   2   1      212.11      152.15     18.94 o 
  -3   2   1    12999.29    14296.55    170.67 o 
  -2   2   1     2626.73     2519.86     49.30 o 
  -1   2   1     1975.54     1958.54     30.87 o 
   0   2   1      661.04      591.62     13.83 o 
   1   2   1      782.83      772.42     21.77 o 
   2   2   1       16.13      -10.18      8.72 o 
   3   2   1     5681.06     6210.85     85.61 o 
   4   2   1      282.11      251.38     32.53 o 
   5   2   1     6495.44     6555.38    158.98 o 
   6   2   1     1139.29      988.22    108.54 o 
   7   2   1      220.12      171.33     66.44 o 
   8   2   1      564.40      565.12     63.81 o 
   9   2   1      364.12      397.48     65.77 o 
  10   2   1       69.16        4.10     69.26 o 
 -10   3   1      344.87      391.60     76.11 o 
  -9   3   1     1815.88     1895.58     88.02 o 
  -8   3   1     6552.87     6633.24    121.62 o 
  -7   3   1     3805.47     3795.39     81.66 o 
  -6   3   1      480.16      420.08     53.47 o 
  -5   3   1     7013.76     7169.75    107.36 o 
  -4   3   1    15934.29    15504.19    233.47 o 
  -3   3   1    16147.46    16516.33    239.43 o 
  -2   3   1     9956.47     9812.06    119.16 o 
  -1   3   1     1038.80      888.15     31.88 o 
   0   3   1      117.93      128.67     12.37 o 
   1   3   1     4042.21     4032.57     53.18 o 
   2   3   1    17891.56    17969.31    205.48 o 
   3   3   1    13324.63    13692.16    165.89 o 
   4   3   1     2818.39     2553.29     66.83 o 
   5   3   1      551.03      489.51     38.76 o 
   6   3   1     5845.52     5801.76     98.96 o 
   7   3   1     7279.28     6867.34    320.21 o 
   8   3   1     4258.52     4421.68    119.35 o 
   9   3   1      209.36      251.42     63.58 o 
  10   3   1       75.93      196.78     70.53 o 
 -10   4   1       23.86     -142.51    142.42 o 
  -9   4   1       21.53      -76.25     54.34 o 
  -8   4   1      122.46      109.30     46.15 o 
  -7   4   1        7.83      -27.36     30.45 o 
  -6   4   1      897.99      839.57     74.73 o 
  -5   4   1     3158.02     3175.85     79.65 o 
  -4   4   1       24.89        5.89     17.13 o 
  -3   4   1     1399.29     1404.92     35.97 o 
  -2   4   1      107.98      113.09     12.82 o 
  -1   4   1     4221.45     4519.94     53.04 o 
   0   4   1    10747.21    11918.05    118.53 o 
   1   4   1        7.07        5.29      8.47 o 
   2   4   1        2.18      -14.96      9.97 o 
   3   4   1      965.63      983.08     28.50 o 
   4   4   1        7.79       -3.05     16.37 o 
   5   4   1     1117.68     1134.61     39.48 o 
   6   4   1      243.41      226.47     39.92 o 
   7   4   1      110.79       56.46     33.23 o 
   8   4   1       11.97       41.72     39.13 o 
   9   4   1      168.25      178.43     64.03 o 
  -9   5   1     1543.15     1761.57     87.34 o 
  -8   5   1     8293.69     8188.62    140.18 o 
  -7   5   1     4539.47     4466.23    112.44 o 
  -6   5   1        5.95       22.58     26.62 o 
  -5   5   1     6546.45     6453.03    131.30 o 
  -4   5   1    12636.01    11724.10    154.04 o 
  -3   5   1     9106.59     8892.35    117.76 o 
  -2   5   1     5769.58     5302.37     88.64 o 
  -1   5   1       33.26       52.45     15.84 o 
   0   5   1    15388.78    18211.23    205.48 o 
   1   5   1      840.40      715.85     17.62 o 
   2   5   1    10624.66    10623.38    136.52 o 
   3   5   1     7747.76     7892.05    106.71 o 
   4   5   1     2195.08     2040.24     58.48 o 
   5   5   1     1237.52     1210.13     41.80 o 
   6   5   1     2536.86     2523.06     63.34 o 
   7   5   1     5455.63     5414.16    103.08 o 
   8   5   1     4110.09     3976.51    112.37 o 
   9   5   1      264.90      291.30     53.67 o 
  -9   6   1       25.48       -0.40     58.85 o 
  -8   6   1      356.11      288.04     61.80 o 
  -7   6   1      187.20      170.28     36.29 o 
  -6   6   1      293.83      227.00     33.05 o 
  -5   6   1      323.87      264.21     29.02 o 
  -4   6   1        6.22       20.22     19.62 o 
  -3   6   1      147.20      114.83     18.14 o 
  -2   6   1     2806.28     3069.89     52.33 o 
  -1   6   1      113.20       65.62     10.17 o 
   0   6   1     3656.31     3613.76     37.82 o 
   1   6   1     1192.50     1100.37     23.83 o 
   2   6   1     2644.33     2966.37     69.79 o 
   3   6   1     1254.78     1207.75     33.67 o 
   4   6   1     1497.54     1394.06     40.78 o 
   5   6   1      300.63      295.57     30.05 o 
   6   6   1        3.81      -27.10     28.48 o 
   7   6   1      768.53      861.57     49.58 o 
   8   6   1        3.56      -45.78     40.11 o 
   9   6   1      196.11      190.82     65.07 o 
  -9   7   1     2848.11     2780.03    156.47 o 
  -8   7   1     5916.90     5882.80    142.79 o 
  -7   7   1     5494.03     5717.76    107.92 o 
  -6   7   1       33.49        1.84     34.03 o 
  -5   7   1      973.13      869.54     38.62 o 
  -4   7   1     4014.06     4020.08     72.84 o 
  -3   7   1     8044.63     7913.46    111.07 o 
  -2   7   1    14363.53    14481.56    205.43 o 
  -1   7   1     3121.17     3180.84     41.55 o 
   0   7   1     1231.51     1234.14     20.89 o 
   1   7   1    11168.73    11531.23    143.95 o 
   2   7   1    13824.28    13348.08    164.26 o 
   3   7   1     3772.93     3511.44     62.04 o 
   4   7   1      670.75      587.46     30.92 o 
   5   7   1      113.32      118.85     34.99 o 
   6   7   1     2724.58     2605.73     67.14 o 
   7   7   1     4213.70     4091.05    113.41 o 
   8   7   1     2437.81     2411.29     94.26 o 
   9   7   1      666.83      699.52     81.30 o 
  -9   8   1      161.70       63.73     91.11 o 
  -8   8   1       20.88       27.61     56.05 o 
  -7   8   1      438.60      491.48     83.24 o 
  -6   8   1      592.74      614.44     63.46 o 
  -5   8   1      746.56      732.36     38.10 o 
  -4   8   1      872.14      739.36     34.83 o 
  -3   8   1     1794.27     1845.50     45.12 o 
  -2   8   1     1476.61     1329.07     31.41 o 
  -1   8   1     1014.65     1251.31     26.31 o 
   0   8   1      536.99      503.55     18.57 o 
   1   8   1     2646.07     2730.15     51.75 o 
   2   8   1      374.54      388.72     23.74 o 
   3   8   1      113.96      102.98     20.32 o 
   4   8   1     1076.43     1019.16     50.90 o 
   5   8   1     1765.16     1856.15     53.09 o 
   6   8   1     1677.98     1680.17     71.37 o 
   7   8   1      248.46      186.26     77.21 o 
   8   8   1      122.82      163.99     72.84 o 
   9   8   1      554.81      740.41    196.32 o 
  -9   9   1     1527.44     1620.33    130.20 o 
  -8   9   1     1837.73     1922.57    101.60 o 
  -7   9   1     1631.51     1527.04     88.36 o 
  -6   9   1     1823.39     1827.99     59.44 o 
  -5   9   1       35.39      -21.26     27.11 o 
  -4   9   1     4997.90     5005.66    104.85 o 
  -3   9   1    10727.16    10795.07    188.96 o 
  -2   9   1    10615.39    10455.09    107.64 o 
  -1   9   1      216.99      180.91     15.50 o 
   0   9   1     4926.35     5130.65     54.72 o 
   1   9   1     3785.74     3490.77     99.76 o 
   2   9   1    27561.54    28240.69    350.37 o 
   3   9   1     5765.52     5705.38    103.19 o 
   4   9   1       99.30       61.30     25.17 o 
   5   9   1      440.99      354.07     47.54 o 
   6   9   1      975.14     1029.17     62.99 o 
   7   9   1     1819.69     1812.56     82.42 o 
   8   9   1     2890.17     3009.95    108.00 o 
  -8  10   1      103.36       23.07     62.78 o 
  -7  10   1      855.80      956.35    100.17 o 
  -6  10   1     3002.66     3153.86     99.63 o 
  -5  10   1     3687.02     3636.71    100.28 o 
  -4  10   1      935.85      888.28     39.83 o 
  -3  10   1       23.89       36.22     22.43 o 
  -2  10   1      568.41      558.64     23.78 o 
  -1  10   1     2276.74     2346.92     38.82 o 
   0  10   1     1101.26     1063.19     24.33 o 
   1  10   1     3227.52     3051.65     45.33 o 
   2  10   1       73.26       58.93     21.46 o 
   3  10   1      923.55      859.89     49.15 o 
   4  10   1       19.03      -34.68     32.73 o 
   5  10   1     1992.47     1971.87    156.36 o 
   6  10   1     2350.36     2389.73    126.89 o 
   7  10   1       92.23       -8.94     53.84 o 
   8  10   1     1683.08     1739.47     90.50 o 
  -8  11   1     1018.99     1124.24     94.05 o 
  -7  11   1      537.88      521.47     69.31 o 
  -6  11   1      326.45      231.49     56.03 o 
  -5  11   1      975.51      967.76     61.47 o 
  -4  11   1     3423.92     3551.70     96.84 o 
  -3  11   1     5170.03     5138.01    297.15 o 
  -2  11   1     3487.80     3276.99     66.96 o 
  -1  11   1       34.48       27.64     17.14 o 
   0  11   1     3684.61     3797.06     47.85 o 
   1  11   1     2780.12     2685.07     45.89 o 
   3  11   1     3376.54     3330.93     90.72 o 
   4  11   1     1213.00     1017.48     56.89 o 
   5  11   1      258.26      153.63     47.61 o 
   6  11   1     1818.34     1698.43     79.94 o 
   7  11   1     2556.67     2705.21    125.57 o 
   8  11   1     2917.00     2978.07    114.94 o 
  -7  12   1      607.00      401.32     87.39 o 
  -6  12   1     5296.91     5331.85    137.88 o 
  -5  12   1     3240.18     3312.86    165.42 o 
  -4  12   1      111.03       85.78     41.30 o 
  -3  12   1        0.26        4.96     47.49 o 
  -2  12   1      359.32      308.45     34.09 o 
  -1  12   1     2552.23     2483.27     43.98 o 
   0  12   1     3299.17     3319.07     69.13 o 
   1  12   1     1614.17     1599.08     41.74 o 
   2  12   1       43.67       16.18     32.64 o 
   3  12   1     1774.92     1783.22     70.22 o 
   4  12   1       75.34       43.41     45.24 o 
   5  12   1     1296.23     1311.07     70.43 o 
   6  12   1      852.51      899.89     72.77 o 
   7  12   1      209.70      166.46     66.20 o 
  -7  13   1       12.49      -64.42     65.71 o 
  -6  13   1        1.61      -24.95     58.00 o 
  -5  13   1      850.28      788.13     71.49 o 
  -4  13   1     4211.01     4034.36    110.90 o 
  -3  13   1     1527.15     1542.02     66.81 o 
  -2  13   1     1041.86      973.30     44.71 o 
  -1  13   1       93.41       76.86     72.02 o 
   0  13   1        2.10        7.08     29.24 o 
   1  13   1     1359.43     1240.76     48.13 o 
   2  13   1     1730.26     1693.53     67.44 o 
   3  13   1     2111.96     2263.66     80.11 o 
   4  13   1      952.47      834.16     62.91 o 
   5  13   1      164.47      150.66     55.86 o 
   6  13   1     1007.17     1071.48     87.43 o 
   7  13   1     2089.17     2102.23     99.92 o 
  -6  14   1     1463.86     1514.83     87.09 o 
  -5  14   1     2089.06     2016.48     98.44 o 
  -4  14   1      139.20       53.11     51.54 o 
  -3  14   1      269.98      174.83     48.57 o 
  -2  14   1     1064.89      970.63     61.45 o 
  -1  14   1     1810.54     1688.70     72.96 o 
   0  14   1     1720.21     1759.29     74.35 o 
   1  14   1     1225.50     1153.83     49.78 o 
   2  14   1       28.14       11.75     42.69 o 
   3  14   1      533.60      464.53     57.02 o 
   4  14   1     1864.14     1894.20    129.13 o 
   5  14   1     1247.84     1301.12     79.00 o 
   6  14   1      293.35      261.27    115.49 o 
  -6  15   1      135.91      124.20     74.31 o 
  -5  15   1      532.69      678.54     75.94 o 
  -4  15   1     2438.74     2339.95    135.80 o 
  -3  15   1      346.37      335.83     85.31 o 
  -2  15   1     1776.49     1895.56     80.68 o 
  -1  15   1      802.02      955.99     70.78 o 
   0  15   1        1.02       29.52     44.20 o 
   1  15   1     1734.64     1746.42     77.49 o 
   2  15   1     2562.36     2326.82    126.13 o 
   4  15   1      175.23      148.02     95.18 o 
   5  15   1       33.38        8.88     61.49 o 
   6  15   1      592.63      579.93    128.11 o 
  -5  16   1     1703.74     1881.35    137.12 o 
  -4  16   1      159.93      166.03     91.01 o 
  -3  16   1        6.15       -5.60     80.93 o 
  -2  16   1     1105.55     1180.10     80.93 o 
  -1  16   1     4014.15     3650.94    111.96 o 
   0  16   1      869.17      964.09     75.22 o 
   1  16   1      720.17      830.41    103.38 o 
   2  16   1        4.68       38.17     72.07 o 
   3  16   1      371.78      487.11     96.91 o 
   4  16   1     2592.48     2632.62    152.70 o 
   5  16   1     1601.48     1599.99     92.57 o 
  -4  17   1      368.54      384.70    107.50 o 
  -3  17   1      679.76      644.59    109.84 o 
  -2  17   1      622.73      750.56    111.27 o 
  -1  17   1     1004.62     1004.60     72.48 o 
   0  17   1      187.76      282.03     71.87 o 
   1  17   1     1644.53     1512.81     82.45 o 
   2  17   1     1608.02     1626.03    122.57 o 
   3  17   1      410.32      637.26    111.06 o 
   4  17   1       62.97     -120.22     90.19 o 
  -2  18   1      653.88      860.91    119.31 o 
  -1  18   1     2317.44     2374.68    101.20 o 
   0  18   1     1668.19     1767.35     90.59 o 
   1  18   1      199.95      195.28     64.88 o 
   2  18   1        3.59       -5.09     94.57 o 
 -10   0   2     2104.01     2656.95    159.42 o 
  -9   0   2       32.16       73.91     77.77 o 
  -8   0   2     1121.18     1125.69     95.49 o 
  -7   0   2     4192.33     4308.60    102.27 o 
  -6   0   2     4249.30     4219.31    114.63 o 
  -5   0   2     8464.99     8009.96    190.87 o 
  -4   0   2    17410.58    18359.23    264.63 o 
  -3   0   2        2.55       19.16     12.24 o 
  -2   0   2    22520.37    23629.46    418.09 o 
  -1   0   2    32981.76    35429.66    470.84 o 
   1   0   2      209.02      258.16     16.80 o 
   2   0   2    23294.22    22603.85    436.72 o 
   3   0   2    29784.36    29325.33    569.26 o 
   4   0   2    14061.83    14426.24    309.88 o 
   5   0   2     6361.05     6450.58    122.41 o 
   6   0   2     3599.01     3634.14     90.58 o 
   7   0   2      141.31      121.95     70.60 o 
   9   0   2     4629.28     5122.12    197.49 o 
  10   0   2     4354.07     5044.24    208.79 o 
 -10   1   2       81.28       85.84     64.93 o 
  -9   1   2      345.43      332.05     62.97 o 
  -8   1   2        5.53       20.53     43.72 o 
  -7   1   2      195.99      130.65     42.09 o 
  -6   1   2        0.09      -28.12     18.74 o 
  -5   1   2      614.96      575.54     24.70 o 
  -4   1   2     2086.29     2156.43     40.75 o 
  -3   1   2      189.73      163.15     28.37 o 
  -2   1   2     6839.75     7186.23     88.83 o 
  -1   1   2      848.80      851.85     16.43 o 
   0   1   2     2289.69     2146.61     29.80 o 
   1   1   2       59.42       33.91      8.87 o 
   2   1   2     5555.90     5701.02     74.70 o 
   3   1   2     1050.64      980.03     27.30 o 
   4   1   2     1217.46     1218.49     35.03 o 
   5   1   2        3.36        7.87     19.50 o 
   6   1   2      342.72      204.43     39.64 o 
   7   1   2      169.28       86.98     28.09 o 
   8   1   2        3.92      -10.87     49.41 o 
   9   1   2        0.08       26.16     56.98 o 
  10   1   2        5.87      -42.01    105.77 o 
 -10   2   2     1285.56     1219.09     83.10 o 
  -9   2   2       25.40       19.48     80.06 o 
  -8   2   2      787.22      898.00     70.34 o 
  -7   2   2     2823.77     2867.21     69.26 o 
  -6   2   2     9345.88     9387.68    117.46 o 
  -5   2   2    12624.74    12839.51    167.25 o 
  -4   2   2     1238.45     1315.89     35.59 o 
  -3   2   2     7928.23     8408.25    184.15 o 
  -2   2   2    18550.93    20054.09    226.18 o 
  -1   2   2     6744.17     7341.08    186.06 o 
   0   2   2    16784.68    18493.21    252.41 o 
   1   2   2    11601.68    11142.64    129.12 o 
   2   2   2      939.93     1020.36     48.25 o 
   3   2   2    22149.27    22953.51    305.98 o 
   4   2   2    30879.43    30949.47    354.04 o 
   5   2   2     3607.55     3182.60     64.17 o 
   6   2   2     1843.25     1817.53     65.48 o 
   7   2   2      173.45      120.07     32.81 o 
   8   2   2     3858.41     3771.35     77.17 o 
   9   2   2     3274.27     3648.24    132.70 o 
  10   2   2     2757.09     3145.79    153.67 o 
 -10   3   2      126.85      115.65     68.63 o 
  -9   3   2      122.17      193.60    138.80 o 
  -8   3   2      155.85      176.41     47.94 o 
  -7   3   2      299.70      258.50     35.37 o 
  -6   3   2      101.22      112.83     32.02 o 
  -5   3   2      313.26      262.84     26.75 o 
  -4   3   2     2060.74     2069.30     50.74 o 
  -3   3   2       67.60       28.89     15.66 o 
  -2   3   2      150.38       82.07     11.17 o 
  -1   3   2      281.35      242.02      9.75 o 
   0   3   2      362.01      274.50     15.12 o 
   1   3   2     4285.17     4402.26     82.92 o 
   2   3   2     1276.38     1257.51     31.39 o 
   3   3   2     2141.77     2553.00     46.73 o 
   4   3   2     2124.23     2309.02     49.83 o 
   5   3   2        8.68      -18.59     20.52 o 
   6   3   2      150.88      130.39     29.60 o 
   7   3   2     3291.84     3237.57     75.79 o 
   8   3   2      236.54      132.09     47.48 o 
   9   3   2       70.25       58.84     49.41 o 
 -10   4   2     1805.10     1910.13     99.12 o 
  -9   4   2       93.11      136.26     57.51 o 
  -8   4   2     1436.21     1350.22     71.21 o 
  -7   4   2     6303.36     6222.23    109.83 o 
  -6   4   2     9809.92     9702.25    142.22 o 
  -5   4   2      839.02      623.97     32.40 o 
  -4   4   2      571.09      586.76     56.82 o 
  -3   4   2     3342.13     3248.51     99.66 o 
  -2   4   2    18194.85    18282.47    182.62 o 
  -1   4   2    41624.55    44934.30    378.48 o 
   0   4   2    30486.17    33277.02    317.45 o 
   1   4   2        4.83        8.68     12.64 o 
   2   4   2     1296.86     1367.51     34.42 o 
   3   4   2     4467.99     4383.49     94.65 o 
   4   4   2    17382.76    18196.47    221.59 o 
   5   4   2    10730.30    10501.26    145.79 o 
   6   4   2     1331.21     1172.82     46.01 o 
   7   4   2     4871.90     4989.99    106.63 o 
   8   4   2     2715.70     2857.04     78.97 o 
   9   4   2     1820.34     1756.88     72.13 o 
 -10   5   2       27.42       10.84     68.36 o 
  -9   5   2      647.08      844.24     90.09 o 
  -8   5   2      138.84       72.86     51.03 o 
  -7   5   2        5.85      -36.86     32.31 o 
  -6   5   2      556.99      521.17     66.79 o 
  -5   5   2       81.80       43.90     31.02 o 
  -4   5   2      133.24       48.14     29.44 o 
  -3   5   2      209.46      170.91     20.18 o 
  -2   5   2     1407.01     1443.42     27.79 o 
  -1   5   2      444.45      503.19     19.10 o 
   0   5   2     9904.33    10872.87    100.04 o 
   1   5   2     3876.22     3998.97     56.34 o 
   2   5   2        2.74      -15.76     10.72 o 
   3   5   2     1016.30     1079.59     31.07 o 
   4   5   2      681.19      731.31     31.56 o 
   5   5   2      567.49      605.60     34.01 o 
   6   5   2      733.83      642.74     62.68 o 
   7   5   2      537.61      499.06     44.39 o 
   8   5   2       79.61       40.54     41.52 o 
   9   5   2      116.36       63.25     60.95 o 
  -9   6   2        2.83       80.81     58.72 o 
  -8   6   2     1194.35     1176.17     59.55 o 
  -7   6   2     3107.76     3144.52     77.01 o 
  -6   6   2     6700.89     6439.07    133.13 o 
  -5   6   2     3025.90     2808.47     74.80 o 
  -4   6   2     2610.08     2936.52     59.19 o 
  -3   6   2      544.98      519.15     30.10 o 
  -2   6   2    26408.84    27142.94    547.96 o 
  -1   6   2     6572.92     6277.69     73.91 o 
   0   6   2    30557.63    34141.56    292.41 o 
   1   6   2    11663.62    12672.54    205.79 o 
   2   6   2      488.73      422.87     19.69 o 
   3   6   2    14113.44    14716.99    181.35 o 
   4   6   2    11333.38    11226.65    193.77 o 
   5   6   2     5764.96     5606.00     94.83 o 
   6   6   2       63.73       14.97     28.84 o 
   7   6   2      617.90      636.43     76.50 o 
   8   6   2      799.48      870.19    138.90 o 
   9   6   2     1396.95     1337.81     85.79 o 
  -9   7   2      599.98      772.09    136.31 o 
  -8   7   2     1020.14     1089.31     98.87 o 
  -7   7   2       94.54       81.08     84.04 o 
  -6   7   2        3.66      -32.69     27.64 o 
  -5   7   2      325.25      353.88     32.53 o 
  -4   7   2       10.09       -9.29     20.25 o 
  -3   7   2     8939.44     9639.82    130.31 o 
  -2   7   2     1611.71     1723.80     45.45 o 
  -1   7   2      130.65       99.36     21.64 o 
   0   7   2     2338.69     2434.41     32.83 o 
   1   7   2     2879.61     2872.20     65.13 o 
   2   7   2     1594.38     1659.65     36.48 o 
   3   7   2      207.73      244.45     40.87 o 
   4   7   2     2238.56     2316.04     66.58 o 
   5   7   2     2044.45     2092.46     66.68 o 
   6   7   2     1078.98     1012.78     46.90 o 
   7   7   2       68.20       41.70     46.73 o 
   8   7   2       43.87       17.63     53.90 o 
   9   7   2       44.24       29.03     65.88 o 
  -9   8   2        0.22     -131.63     87.75 o 
  -8   8   2      876.51     1082.30     77.78 o 
  -7   8   2     2269.60     2148.49     66.71 o 
  -6   8   2     7018.99     7029.53    118.87 o 
  -5   8   2     4949.65     4901.28    119.60 o 
  -4   8   2     1541.09     1556.43     45.16 o 
  -3   8   2      272.48      267.27     48.41 o 
  -2   8   2     7586.69     7754.20    115.61 o 
  -1   8   2     9002.64     8768.91     81.22 o 
   0   8   2    10419.58    11093.40    142.08 o 
   1   8   2     3369.12     3322.04     49.61 o 
   2   8   2     3177.04     3062.08     54.43 o 
   3   8   2     7989.35     7953.11    112.26 o 
   4   8   2     6183.87     6061.72    121.60 o 
   5   8   2     3183.29     2978.00     86.83 o 
   6   8   2     1918.19     1835.76     75.09 o 
   7   8   2      128.40       79.37     49.55 o 
   8   8   2     1863.97     1869.44     99.46 o 
   9   8   2     1814.90     2006.33     98.77 o 
  -9   9   2      336.82      307.64    106.18 o 
  -8   9   2     1130.50     1153.48     78.34 o 
  -7   9   2      510.01      418.14     77.37 o 
  -6   9   2      676.16      681.60     90.59 o 
  -5   9   2      538.25      548.81     40.88 o 
  -4   9   2     1500.79     1324.90     44.75 o 
  -3   9   2    10527.22    10559.69    177.94 o 
  -2   9   2      365.04      284.88     42.34 o 
  -1   9   2     1111.28     1143.68     45.18 o 
   0   9   2     1936.27     2154.12     32.90 o 
   1   9   2        4.76        3.07     14.38 o 
   2   9   2     9005.55     9361.36    126.06 o 
   3   9   2     3343.88     3346.45     85.05 o 
   4   9   2       76.07       28.40     32.64 o 
   5   9   2     2916.34     2886.45     87.52 o 
   6   9   2      708.15      733.18    177.74 o 
   7   9   2       28.73      -27.69     52.87 o 
   8   9   2      104.79      107.56     62.95 o 
  -8  10   2        4.75      -88.41    109.89 o 
  -7  10   2     1619.49     1551.20     79.22 o 
  -6  10   2     6772.86     6825.51    255.92 o 
  -5  10   2     3545.88     3277.86     73.84 o 
  -4  10   2      404.65      329.30     57.13 o 
  -3  10   2     1064.74     1020.16     77.13 o 
  -2  10   2     2050.39     1876.19     42.55 o 
  -1  10   2     9158.11     8943.56     91.79 o 
   0  10   2     1662.32     1582.66     32.22 o 
   1  10   2        9.27      -22.76     15.81 o 
   2  10   2      105.40       87.83     29.52 o 
   3  10   2     2420.62     2400.40     74.38 o 
   4  10   2     7473.42     7180.80    147.68 o 
   5  10   2     2384.57     2317.78     83.00 o 
   6  10   2     1772.52     1747.17     85.82 o 
   7  10   2      231.61      171.99     59.21 o 
   8  10   2     1272.74     1211.89    174.28 o 
  -8  11   2      621.18      694.09     84.54 o 
  -7  11   2      578.78      477.02     76.35 o 
  -6  11   2      451.47      359.82     58.12 o 
  -5  11   2      984.29     1027.97    132.08 o 
  -4  11   2     1083.22     1020.95     44.19 o 
  -3  11   2     2628.39     2612.46     61.19 o 
  -2  11   2     3490.60     3550.79     53.84 o 
  -1  11   2        5.69       17.78     19.19 o 
   0  11   2       79.37       53.97     17.19 o 
   1  11   2      794.45      833.33     37.77 o 
   2  11   2     4551.41     4489.24    104.13 o 
   3  11   2     3156.65     3133.22     88.59 o 
   4  11   2       85.98       61.39     39.64 o 
   5  11   2       87.98      -15.74     42.42 o 
   6  11   2      692.92      707.93     75.28 o 
   7  11   2     2068.65     2082.72     92.82 o 
   8  11   2      536.36      684.77     85.70 o 
  -7  12   2     1085.81     1137.72     83.32 o 
  -6  12   2     1330.07     1347.06     77.89 o 
  -5  12   2      942.97      933.23     71.51 o 
  -4  12   2      238.37      208.33     46.16 o 
  -3  12   2     1481.63     1482.73     63.14 o 
  -2  12   2     4104.44     4199.12     61.31 o 
  -1  12   2     5717.84     5660.38     82.94 o 
   0  12   2     3756.84     3856.33     65.35 o 
   1  12   2       55.59       37.18     22.35 o 
   2  12   2      237.94      121.51     45.25 o 
   3  12   2     1623.13     1506.84     66.87 o 
   4  12   2     4645.60     4641.20    118.46 o 
   5  12   2      812.46      883.93     70.72 o 
   6  12   2      229.20      147.44     59.70 o 
   7  12   2      140.59      200.53     66.89 o 
  -7  13   2      209.76      180.69    110.81 o 
  -6  13   2      635.06      681.00    139.67 o 
  -5  13   2      267.75      303.77     58.15 o 
  -4  13   2      779.92      865.09     99.15 o 
  -3  13   2     2672.35     2680.04    175.45 o 
  -2  13   2     2848.63     2727.41     66.48 o 
  -1  13   2      105.52       53.96     25.11 o 
   0  13   2     2552.40     2347.66     52.44 o 
   1  13   2     3869.77     4017.27     83.51 o 
   2  13   2     1832.88     1151.14     81.54 o 
   3  13   2     2028.94     1983.02    108.21 o 
   4  13   2       47.93       31.11     46.67 o 
   5  13   2      931.35     1062.85     80.46 o 
   6  13   2     1569.67     1584.46     86.90 o 
   7  13   2     1746.68     1632.82     94.57 o 
  -6  14   2      592.34      501.64     74.71 o 
  -5  14   2      137.92      256.97     60.72 o 
  -4  14   2      140.80      108.92     51.56 o 
  -3  14   2      847.65      826.71     86.02 o 
  -2  14   2     3297.77     3243.00    102.36 o 
  -1  14   2     2601.98     2621.30    195.00 o 
   0  14   2     2828.05     2914.87     71.92 o 
   1  14   2       33.61       34.61     34.30 o 
   2  14   2      313.54       95.33    135.34 o 
   3  14   2     1526.24     1439.30     77.57 o 
   4  14   2     4401.87     4409.24    122.40 o 
   5  14   2     1864.69     1789.03     85.31 o 
   6  14   2       24.44       47.51     66.12 o 
  -6  15   2       31.92      -42.07     69.72 o 
  -5  15   2      193.72       51.61     83.17 o 
  -4  15   2      700.20      887.48    109.03 o 
  -3  15   2     2850.86     3022.82    147.10 o 
  -2  15   2      673.45      752.26     66.74 o 
  -1  15   2       86.23       58.92     46.68 o 
   0  15   2     4910.49     4650.32    122.22 o 
   1  15   2     3844.57     3706.24    109.48 o 
   2  15   2     1446.02     1477.40     71.43 o 
   3  15   2      814.87      827.08     71.49 o 
   4  15   2      312.76      336.61     62.98 o 
   5  15   2      725.84      954.19     86.33 o 
  -5  16   2      509.69      521.11    112.18 o 
  -4  16   2        4.05       46.01     86.02 o 
  -3  16   2      122.22      129.18     83.17 o 
  -2  16   2      846.21      933.60     74.89 o 
  -1  16   2      687.93      679.92     68.60 o 
   0  16   2     1264.93     1327.30     73.10 o 
   1  16   2      451.52      399.15     84.90 o 
   2  16   2      101.95       83.58     77.77 o 
   3  16   2      484.42      446.90    163.64 o 
   4  16   2     2039.26     2084.61     95.18 o 
   5  16   2      903.95     1003.10    132.54 o 
  -4  17   2     1846.79     2031.30    144.15 o 
  -3  17   2     2133.18     2138.08    140.89 o 
  -2  17   2      113.84      181.23     65.05 o 
  -1  17   2       12.78       22.97     55.69 o 
   0  17   2      444.08      516.56     72.18 o 
   1  17   2     1430.76     1380.09    116.05 o 
   2  17   2     1790.41     1837.57    126.64 o 
   3  17   2     1486.19     1628.17    125.21 o 
  -2  18   2      187.42      184.46     66.21 o 
  -1  18   2      810.92      965.09    168.27 o 
   0  18   2      529.59      632.01    148.98 o 
   1  18   2       12.89       72.28     94.77 o 
   2  18   2      378.06      319.04     98.44 o 
 -10   1   3     1114.94     1280.23     95.13 o 
  -9   1   3     2271.45     2493.51     97.24 o 
  -8   1   3     6147.08     6043.77    158.45 o 
  -7   1   3      757.81      821.86     61.84 o 
  -6   1   3     2811.10     2760.74     51.40 o 
  -5   1   3    14993.01    15750.26    168.04 o 
  -4   1   3    12685.41    12229.81    160.78 o 
  -3   1   3     6961.83     7085.86    105.04 o 
  -2   1   3    24298.47    25813.27    341.34 o 
  -1   1   3     5984.02     5888.61     72.12 o 
   0   1   3    10960.85    11950.43    135.70 o 
   1   1   3    25186.30    26368.35    354.80 o 
   2   1   3     3430.88     2994.72     54.71 o 
   3   1   3      602.91      551.31     22.29 o 
   4   1   3       14.99        7.60     13.93 o 
   5   1   3     4829.88     4820.00     82.79 o 
   6   1   3    11086.97    11110.50    179.97 o 
   7   1   3     5541.74     5776.63     92.19 o 
   8   1   3     3615.00     3566.52     88.28 o 
   9   1   3       12.38       19.35     41.66 o 
 -10   2   3      115.40       70.54     65.90 o 
  -9   2   3       30.23       37.14     53.77 o 
  -8   2   3      412.17      387.27     54.41 o 
  -7   2   3      334.15      359.69     46.29 o 
  -6   2   3        1.61       12.39     20.25 o 
  -5   2   3      285.19      226.33     42.34 o 
  -4   2   3      776.25      773.08     28.82 o 
  -3   2   3     1174.40     1137.79     41.13 o 
  -2   2   3     1472.43     1533.20     25.92 o 
  -1   2   3    33633.88    37634.43    355.21 o 
   0   2   3     3722.18     3828.76     49.79 o 
   1   2   3    18593.24    19616.69    220.08 o 
   2   2   3     2393.33     2475.16     41.06 o 
   3   2   3     1073.86     1072.71     36.05 o 
   4   2   3     8864.66     9519.70    128.21 o 
   5   2   3     1506.43     1501.54     44.28 o 
   6   2   3       63.33       42.70     27.30 o 
   7   2   3      792.58      739.92     47.80 o 
   8   2   3      155.85      130.06     36.87 o 
   9   2   3      480.76      585.50     79.19 o 
 -10   3   3     1830.30     2071.31     99.67 o 
  -9   3   3     4056.93     4202.82    146.23 o 
  -8   3   3     5318.18     5286.46    132.04 o 
  -7   3   3       46.02      -12.75     33.37 o 
  -6   3   3     1104.08      971.93     48.69 o 
  -5   3   3     9994.69     9716.56    134.59 o 
  -4   3   3    23187.52    23430.28    274.37 o 
  -3   3   3     8865.06     9083.28    152.50 o 
  -2   3   3      735.94      687.53     15.39 o 
  -1   3   3    19869.73    21444.14    329.55 o 
   0   3   3    64830.86    73411.48   1813.65 o 
   1   3   3     1984.20     1935.74     59.25 o 
   2   3   3    18216.46    19097.13    219.10 o 
   3   3   3     3757.17     3569.85     58.69 o 
   4   3   3        4.98        0.46     18.77 o 
   5   3   3    15531.84    15765.37    202.31 o 
   6   3   3     9734.84     9942.05    151.44 o 
   7   3   3      862.02      844.20     50.57 o 
   8   3   3      472.93      459.14     83.87 o 
   9   3   3       75.60       42.14     48.42 o 
 -10   4   3       91.84       65.48     78.59 o 
  -9   4   3        2.22       12.38     57.11 o 
  -8   4   3        6.37      -14.92     44.38 o 
  -7   4   3      144.27      104.68     32.09 o 
  -6   4   3       60.11       41.89     25.95 o 
  -5   4   3     1553.83     1598.63     45.01 o 
  -4   4   3      549.11      636.58     28.28 o 
  -3   4   3     1163.26     1309.30     36.58 o 
  -2   4   3      202.43      127.36     29.80 o 
  -1   4   3      289.86      270.98     14.73 o 
   0   4   3      780.44      846.53     37.87 o 
   1   4   3      144.21      149.04     17.88 o 
   2   4   3      759.87      580.06     32.56 o 
   3   4   3     2386.31     2445.19     46.89 o 
   4   4   3      767.62      684.62     30.02 o 
   5   4   3      664.37      709.77     41.92 o 
   6   4   3      251.90      204.85     32.23 o 
   7   4   3       77.96       57.61     34.77 o 
   8   4   3      259.30      216.14     45.49 o 
   9   4   3      595.41      554.62     74.96 o 
 -10   5   3     3158.26     3475.85    125.09 o 
  -9   5   3     4681.83     4667.01    133.53 o 
  -8   5   3     3766.25     3649.00    108.80 o 
  -7   5   3        0.45      -14.82     32.47 o 
  -6   5   3     2125.32     2059.70     57.26 o 
  -5   5   3     6241.15     5955.23     96.32 o 
  -4   5   3    15644.27    15914.47    242.78 o 
  -3   5   3     9009.61     8874.60    144.94 o 
  -2   5   3       82.26      116.65     14.73 o 
  -1   5   3    14189.94    15018.72    160.51 o 
   0   5   3    22179.78    23913.97    273.06 o 
   1   5   3    12130.66    11836.52    179.42 o 
   2   5   3    19520.22    19683.81    227.80 o 
   3   5   3     1156.64     1116.61     41.14 o 
   4   5   3      698.06      576.17     29.38 o 
   5   5   3     6482.26     6192.64    100.28 o 
   6   5   3     4144.70     4027.98     82.04 o 
   7   5   3     2746.14     2752.34     73.34 o 
   8   5   3      647.64      632.92    139.46 o 
   9   5   3      185.32      151.46    105.16 o 
  -9   6   3        3.34      -84.86     56.57 o 
  -8   6   3     1585.82     1563.59     77.17 o 
  -7   6   3     1083.46     1088.00     50.37 o 
  -6   6   3      991.67      999.33     43.96 o 
  -5   6   3     1503.89     1560.86     56.84 o 
  -4   6   3       45.42       12.97     19.47 o 
  -3   6   3      850.83      839.44     30.18 o 
  -2   6   3     4329.88     4537.07     53.66 o 
  -1   6   3     8916.78    10232.89     99.54 o 
   0   6   3       26.63       18.52      9.84 o 
   1   6   3     3714.96     4220.78     82.01 o 
   2   6   3     5362.92     5911.62     82.07 o 
   3   6   3      286.40      284.59     22.02 o 
   4   6   3       97.98      104.18     22.41 o 
   5   6   3        6.49       -1.27     23.64 o 
   6   6   3      370.86      391.02     38.19 o 
   7   6   3       13.08       -9.71     46.21 o 
   8   6   3      372.75      372.43     63.85 o 
   9   6   3      212.33       44.32     77.52 o 
  -9   7   3     2660.11     2770.48    106.02 o 
  -8   7   3     2822.11     2830.99    163.95 o 
  -7   7   3      185.97      191.84     38.38 o 
  -6   7   3     5222.43     5320.51    325.15 o 
  -5   7   3     2294.91     2017.97     54.38 o 
  -4   7   3     7695.02     7434.92    111.35 o 
  -3   7   3     9983.48    10083.44    135.41 o 
  -2   7   3     6674.41     7187.56     77.48 o 
  -1   7   3     1244.42     1243.86     29.04 o 
   0   7   3    12435.28    13125.88    139.07 o 
   1   7   3    10794.70    11201.38    177.91 o 
   2   7   3     7185.46     7198.77    129.10 o 
   3   7   3     1309.86     1230.26     39.92 o 
   4   7   3      897.70      893.40     44.34 o 
   5   7   3     1071.93      980.93     40.98 o 
   6   7   3     4425.01     4403.48    113.64 o 
   7   7   3     4336.59     4386.78    120.40 o 
   8   7   3     1761.15     1633.42     84.26 o 
   9   7   3       26.25      -56.10     65.21 o 
  -9   8   3       55.99      152.70     89.28 o 
  -8   8   3      113.84      164.26     53.40 o 
  -7   8   3     8154.36     8418.03    172.32 o 
  -6   8   3     3303.80     3466.20     78.40 o 
  -5   8   3       44.07       16.47     26.79 o 
  -4   8   3       24.13       12.40     22.62 o 
  -3   8   3      650.06      570.77     50.74 o 
  -2   8   3      804.51      655.31     27.17 o 
  -1   8   3    11580.04    12136.62    149.45 o 
   0   8   3     2062.99     1924.27     52.44 o 
   1   8   3      758.03      800.71     38.28 o 
   2   8   3      775.51      819.82     40.20 o 
   3   8   3      296.75      281.00     33.62 o 
   4   8   3        3.83      -26.82     29.64 o 
   5   8   3      500.70      509.92     49.81 o 
   6   8   3      313.98      311.96     67.19 o 
   7   8   3        4.35       30.47     51.14 o 
   8   8   3      624.88      725.95     80.09 o 
  -9   9   3      663.18      767.26    121.96 o 
  -8   9   3     2095.94     2016.33    125.93 o 
  -7   9   3      469.55      499.19     55.53 o 
  -6   9   3      369.36      325.46     48.87 o 
  -5   9   3     8766.35     8594.18    132.98 o 
  -4   9   3     7019.19     6988.75    110.76 o 
  -3   9   3     3987.11     3933.21     62.49 o 
  -2   9   3     3957.02     3778.72     52.49 o 
  -1   9   3       85.82       59.68     11.65 o 
   0   9   3     2429.33     2179.43     90.52 o 
   1   9   3    13267.81    13173.16    163.70 o 
   2   9   3     5577.76     5440.58    111.35 o 
   3   9   3      237.98      233.72     47.23 o 
   4   9   3      373.02      325.56     43.10 o 
   5   9   3      907.81      849.95     56.03 o 
   6   9   3     2748.62     2721.78     91.41 o 
   7   9   3     4977.66     4930.57    133.06 o 
   8   9   3      770.17      725.84     82.81 o 
  -8  10   3       55.61       12.99     85.66 o 
  -7  10   3     1213.89     1103.09     72.94 o 
  -6  10   3     1755.67     1739.12     60.78 o 
  -5  10   3      718.04      592.77     71.43 o 
  -4  10   3        2.90      -28.68     25.78 o 
  -3  10   3      776.50      719.81     30.33 o 
  -2  10   3     3119.30     3026.95     53.66 o 
  -1  10   3     3940.80     3901.65     54.20 o 
   0  10   3     3185.73     3426.12     54.53 o 
   1  10   3      180.94      110.66     28.16 o 
   2  10   3       40.39       63.66     30.23 o 
   3  10   3     1491.75     1551.58     61.60 o 
   4  10   3     2617.56     2524.68     81.14 o 
   5  10   3      296.85      311.21     50.75 o 
   6  10   3     1298.30     1329.34     71.67 o 
   7  10   3        1.30      -53.78     55.86 o 
   8  10   3     1394.15     1439.58     89.15 o 
  -8  11   3     1425.92     1506.38    171.12 o 
  -7  11   3       42.23        1.41     82.56 o 
  -6  11   3      118.93      214.03    125.98 o 
  -5  11   3     5084.28     4724.44     93.76 o 
  -4  11   3     5330.41     5048.91    114.75 o 
  -3  11   3     2103.41     2033.96     41.70 o 
  -2  11   3      524.99      551.76     31.27 o 
  -1  11   3     3053.51     3014.24     48.29 o 
   0  11   3     4365.74     4562.64     83.01 o 
   1  11   3     2138.71     2039.21     86.83 o 
   2  11   3     3236.34     3264.22     88.46 o 
   3  11   3      367.66      375.97     46.34 o 
   4  11   3      589.95      433.99     51.07 o 
   5  11   3     2780.75     2717.06     91.54 o 
   6  11   3     7132.37     7213.60    165.52 o 
   7  11   3      309.10      370.92     67.90 o 
  -7  12   3      343.77      316.62     65.77 o 
  -6  12   3     1347.94     1339.01     76.43 o 
  -5  12   3     1228.26     1234.29     68.30 o 
  -4  12   3      324.66      263.29     60.16 o 
  -3  12   3      813.28      809.45     35.59 o 
  -2  12   3     2295.71     2233.56     44.28 o 
  -1  12   3     1549.94     1469.64     40.82 o 
   0  12   3      614.12      541.80     31.90 o 
   1  12   3      222.64      157.83     42.19 o 
   2  12   3      564.00      505.92     49.87 o 
   3  12   3     2912.76     2818.74     86.91 o 
   4  12   3     1791.91     1758.36     74.21 o 
   5  12   3     1569.29     1561.02     75.93 o 
   6  12   3       81.23       -5.69     55.99 o 
   7  12   3      681.77      659.88     79.99 o 
  -7  13   3        7.89       -7.35     65.48 o 
  -6  13   3      172.35      162.66     66.32 o 
  -5  13   3     1164.44     1148.19    128.06 o 
  -4  13   3     3147.99     3291.79     98.42 o 
  -3  13   3      504.10      449.34     78.39 o 
  -2  13   3       17.79       60.61     26.29 o 
  -1  13   3     3001.91     2835.47     60.17 o 
   0  13   3     2377.78     2360.23     53.52 o 
   1  13   3     3005.92     3032.46     86.38 o 
   2  13   3     2464.43     2548.39     82.65 o 
   3  13   3       50.81       66.35     43.46 o 
   4  13   3       25.78       -2.54     44.59 o 
   5  13   3     2043.58     1921.71    119.66 o 
   6  13   3     3506.26     3379.48    114.88 o 
   7  13   3       78.56       -4.11     70.29 o 
  -6  14   3     1557.99     1563.48     87.56 o 
  -5  14   3     1082.43     1076.42    117.17 o 
  -4  14   3      479.42      479.17     88.16 o 
  -3  14   3     1683.50     1621.86    109.03 o 
  -2  14   3     3212.02     3369.32     78.15 o 
  -1  14   3      468.31      627.42     63.93 o 
   0  14   3      178.56      133.18     34.96 o 
   1  14   3      141.07        9.36     83.68 o 
   2  14   3     1859.08     1762.44     74.27 o 
   3  14   3     2308.84     2208.69     85.03 o 
   4  14   3      776.46      907.79     75.57 o 
   5  14   3     1708.67     1768.26     97.93 o 
   6  14   3      232.41      231.78     69.01 o 
  -6  15   3       90.06       98.44     98.75 o 
  -5  15   3      414.83      341.03     95.89 o 
  -4  15   3     1353.78     1309.64    112.59 o 
  -3  15   3      168.10      211.44     81.13 o 
  -2  15   3       58.91       69.86     47.89 o 
  -1  15   3       37.49       13.26     44.35 o 
   0  15   3     2175.92     2077.47    128.11 o 
   1  15   3     3723.09     3615.61    104.37 o 
   2  15   3     1104.70     1022.29     65.33 o 
   3  15   3       57.17        1.15     50.44 o 
   4  15   3      435.35      497.24     68.18 o 
   5  15   3     1268.62     1247.80     82.57 o 
  -5  16   3      715.92      870.58    125.11 o 
  -4  16   3       47.01        4.28     90.40 o 
  -3  16   3      949.75     1050.16    118.19 o 
  -2  16   3     2531.75     2490.85     93.15 o 
  -1  16   3     2642.82     2632.83     96.80 o 
   0  16   3       56.17       65.63     77.88 o 
   1  16   3      311.19      313.64     87.34 o 
   2  16   3     1767.03     1696.48    118.29 o 
   3  16   3      843.28      987.04     81.17 o 
   4  16   3      661.46      789.00     79.93 o 
  -4  17   3      994.34     1343.75    146.18 o 
  -3  17   3      439.72      471.02    106.79 o 
  -2  17   3       89.24      106.47     59.64 o 
  -1  17   3      871.97      894.27    118.19 o 
   0  17   3      739.18      799.32     81.95 o 
   1  17   3     1692.65     1692.82    121.45 o 
   2  17   3      652.10      672.69    109.33 o 
   3  17   3        9.62       14.76     90.80 o 
  -2  18   3      567.17      670.24     79.57 o 
  -1  18   3     3532.55     3668.24    122.11 o 
   0  18   3     1962.83     1885.65     93.19 o 
   1  18   3      237.08      341.23    103.43 o 
   2  18   3      833.84      907.74    124.60 o 
 -10   0   4       93.79      205.02     90.19 o 
  -9   0   4     1374.50     1766.82    122.16 o 
  -8   0   4     2367.88     2342.90    124.50 o 
  -7   0   4     2041.37     1775.98    101.70 o 
  -6   0   4     2395.56     2352.72     65.45 o 
  -5   0   4      658.68      535.42     33.85 o 
  -4   0   4      593.14      863.56     54.36 o 
  -3   0   4    17686.87    19497.86    396.20 o 
  -2   0   4    25845.68    25788.57    352.08 o 
  -1   0   4    36578.73    38227.67   1341.10 o 
   1   0   4     6485.39     7011.20    147.91 o 
   2   0   4     9836.18     9732.59    204.41 o 
   3   0   4    16538.54    15777.93    324.03 o 
   4   0   4     8417.71     8250.40    198.10 o 
   5   0   4     2121.21     2071.16     64.32 o 
   6   0   4      911.93      839.81     57.82 o 
   7   0   4     3817.00     3646.11    152.60 o 
   8   0   4     4790.24     4885.14    127.15 o 
   9   0   4     4542.19     4740.59    133.99 o 
 -10   1   4      137.95      104.91     71.16 o 
  -9   1   4      178.79      157.06     57.43 o 
  -8   1   4     1624.36     1399.42     72.23 o 
  -7   1   4      826.66      801.63     54.06 o 
  -6   1   4      149.88       91.95     25.82 o 
  -5   1   4      136.77      125.18     17.18 o 
  -4   1   4     1201.03     1226.51     26.39 o 
  -3   1   4       22.55      -10.74     10.21 o 
  -2   1   4     2426.55     2820.90     37.69 o 
  -1   1   4     5286.84     5878.77     62.90 o 
   0   1   4     4319.11     4905.52     76.66 o 
   1   1   4      407.74      365.50     17.46 o 
   2   1   4      686.83      701.98     25.10 o 
   3   1   4      202.68      174.56     20.38 o 
   4   1   4        0.55      -25.65     17.10 o 
   5   1   4      612.44      647.46     38.04 o 
   6   1   4      284.06      287.26     45.44 o 
   7   1   4      356.85      386.11     75.66 o 
   8   1   4       33.01        5.46     35.69 o 
   9   1   4       26.89        5.43     44.00 o 
 -10   2   4      113.23      171.26     65.85 o 
  -9   2   4     1057.15     1129.18     73.31 o 
  -8   2   4     3387.67     3475.63    106.27 o 
  -7   2   4     4364.39     4307.85    110.82 o 
  -6   2   4     8441.51     8470.85    125.42 o 
  -5   2   4      573.11      403.35     49.77 o 
  -4   2   4     6397.05     6203.80     89.91 o 
  -3   2   4    15087.50    15930.29    188.59 o 
  -2   2   4     3896.71     3421.72     72.45 o 
  -1   2   4     3344.79     3712.98     44.08 o 
   0   2   4    48231.62    54946.61    745.69 o 
   1   2   4     4059.38     3818.40     65.80 o 
   2   2   4    20565.26    21127.41    240.69 o 
   3   2   4    20239.84    21634.90    332.24 o 
   4   2   4    12921.98    12598.50    162.30 o 
   5   2   4      382.84      323.94     40.39 o 
   6   2   4      100.86       71.54     28.35 o 
   7   2   4     4261.75     4314.00     90.98 o 
   8   2   4     6746.87     7091.12    113.21 o 
   9   2   4     2572.73     2848.98     75.55 o 
 -10   3   4        8.29       71.22     66.73 o 
  -9   3   4       63.70      115.58     55.78 o 
  -8   3   4     1008.15      945.54     63.63 o 
  -7   3   4      337.82      322.04     47.79 o 
  -6   3   4       36.03        3.86     24.94 o 
  -5   3   4      114.41       55.14     21.11 o 
  -4   3   4     1113.94     1147.50     34.36 o 
  -3   3   4      145.09      107.20     15.24 o 
  -2   3   4      909.06      819.19     25.97 o 
  -1   3   4    14110.18    15851.73    157.12 o 
   0   3   4     2212.63     2461.13     37.39 o 
   1   3   4     1506.93     1408.84     37.90 o 
   2   3   4      433.26      500.21     21.75 o 
   3   3   4      258.38      181.04     18.07 o 
   4   3   4      458.71      475.98     27.97 o 
   5   3   4     1875.47     1904.90     50.60 o 
   6   3   4      398.05      413.02     74.94 o 
   7   3   4       36.23       51.18     43.66 o 
   8   3   4       10.81       23.61     41.64 o 
   9   3   4      137.11      135.85     60.74 o 
 -10   4   4      146.93      202.81     68.44 o 
  -9   4   4     2548.61     2526.67    100.63 o 
  -8   4   4     5291.14     5604.81    215.92 o 
  -7   4   4     7577.11     7667.44    159.18 o 
  -6   4   4     6336.74     6271.20    104.04 o 
  -5   4   4      543.66      546.91     31.76 o 
  -4   4   4     3586.87     3670.07     64.90 o 
  -3   4   4     9620.92     9842.31    116.02 o 
  -2   4   4    13745.99    14036.01    144.08 o 
  -1   4   4     8367.83     8593.66     82.90 o 
   0   4   4     1196.75     1186.88     39.04 o 
   1   4   4     3893.03     3950.60     74.97 o 
   2   4   4    15678.29    15717.46    185.39 o 
   3   4   4    14432.04    14340.20    175.93 o 
   4   4   4    16313.25    16040.65    199.66 o 
   5   4   4     2075.28     2042.60     52.96 o 
   6   4   4      232.95      193.51     32.89 o 
   7   4   4     5378.48     5428.15    104.69 o 
   8   4   4     5751.95     5694.61    113.77 o 
   9   4   4      854.12      998.06     86.51 o 
 -10   5   4      215.23       86.09     69.41 o 
  -9   5   4      672.69      835.71     78.35 o 
  -8   5   4       36.30       45.92     67.34 o 
  -7   5   4      117.74       87.87     33.71 o 
  -6   5   4      926.86      937.75     45.37 o 
  -5   5   4      389.41      326.62     30.41 o 
  -4   5   4      792.68      657.48     57.76 o 
  -3   5   4      145.51      127.10     28.49 o 
  -2   5   4        4.81        8.76      9.80 o 
  -1   5   4      499.58      640.91     17.29 o 
   0   5   4      264.54      144.35     19.36 o 
   1   5   4     4049.56     4372.09     83.22 o 
   2   5   4      225.17      247.98     25.89 o 
   3   5   4      462.30      496.85     24.97 o 
   4   5   4     1076.19      916.10     34.92 o 
   5   5   4     2319.30     2414.60     57.66 o 
   6   5   4       40.64       31.08     30.55 o 
   7   5   4        1.50       10.67     46.03 o 
   8   5   4      240.08      106.56     57.94 o 
   9   5   4      285.11      191.23    105.16 o 
  -9   6   4     1585.14     1534.20     86.37 o 
  -8   6   4     2395.65     2339.42     90.66 o 
  -7   6   4     4056.52     4011.11     86.13 o 
  -6   6   4     7432.96     7098.77    116.43 o 
  -5   6   4      229.80      155.07     26.56 o 
  -4   6   4     1115.47     1026.67     44.37 o 
  -3   6   4     4234.68     4235.04     71.02 o 
  -2   6   4    24361.59    25696.33    228.27 o 
  -1   6   4    18061.71    19203.95    173.63 o 
   0   6   4     1086.22     1209.15     39.81 o 
   1   6   4      466.36      468.39     28.64 o 
   2   6   4    13707.38    14376.98    222.30 o 
   3   6   4    16859.36    17083.97    279.74 o 
   4   6   4     5472.80     5221.46     85.28 o 
   5   6   4      614.91      572.18     36.76 o 
   6   6   4        3.42      -28.37     36.28 o 
   7   6   4     2680.25     2616.74     91.59 o 
   8   6   4     3011.57     3112.01    110.10 o 
   9   6   4      947.61     1114.73     94.08 o 
  -9   7   4      553.55      656.48     75.65 o 
  -8   7   4      235.76      158.88     65.61 o 
  -7   7   4      319.29      370.95    101.30 o 
  -6   7   4      648.06      672.80     87.86 o 
  -5   7   4     2214.60     2411.06     73.31 o 
  -4   7   4     3142.97     3136.98     65.37 o 
  -3   7   4     1869.08     1820.89     62.33 o 
  -2   7   4       93.08       78.31     19.14 o 
  -1   7   4     8794.21     9461.61     95.75 o 
   0   7   4     3780.56     3901.84     67.17 o 
   1   7   4     1729.64     1812.34     53.09 o 
   2   7   4      386.72      328.51     40.31 o 
   3   7   4      129.27      129.18     19.38 o 
   4   7   4      140.00       51.22     30.97 o 
   5   7   4     1887.39     1784.23     68.03 o 
   6   7   4      526.81      486.10     55.21 o 
   7   7   4      389.54      320.04     60.55 o 
   8   7   4       11.23      -38.17     77.98 o 
   9   7   4       19.89      -56.85     68.68 o 
  -9   8   4      692.92      919.06     83.95 o 
  -8   8   4     2433.03     2404.53     92.32 o 
  -7   8   4     1829.04     1739.03     61.92 o 
  -6   8   4     2491.91     2500.98     81.20 o 
  -5   8   4       72.26       64.85     28.09 o 
  -4   8   4      177.71      106.49     25.26 o 
  -3   8   4     4894.41     5131.13     64.44 o 
  -2   8   4    17129.07    17418.13    164.69 o 
  -1   8   4    12340.25    12371.62    121.72 o 
   0   8   4     3243.35     3436.21     53.88 o 
   1   8   4        4.62        3.24     21.69 o 
   2   8   4     2308.76     2348.26     90.04 o 
   3   8   4    10990.09    11281.06    193.26 o 
   4   8   4     4051.38     3835.27     96.67 o 
   5   8   4      815.59      750.20     60.32 o 
   6   8   4       18.46        2.55     41.60 o 
   7   8   4     2409.78     2307.53     92.20 o 
   8   8   4     3011.32     2991.98    109.43 o 
  -9   9   4      102.36       54.36     91.62 o 
  -8   9   4        7.11        0.89     56.06 o 
  -7   9   4       31.83      -39.11     38.99 o 
  -6   9   4      111.24       84.61     35.28 o 
  -5   9   4     3323.51     3386.43     91.23 o 
  -4   9   4     1641.36     1422.57    127.36 o 
  -3   9   4     1609.16     1618.76     34.71 o 
  -2   9   4      112.24       77.07     16.03 o 
  -1   9   4     3557.65     3551.72     49.91 o 
   0   9   4     5852.86     5640.51     96.58 o 
   1   9   4     1001.91     1089.31     46.80 o 
   2   9   4     3514.64     3391.38     84.72 o 
   3   9   4      741.31      747.57     45.95 o 
   4   9   4      229.48      235.23     40.18 o 
   5   9   4     2111.16     2239.77     79.93 o 
   6   9   4     2082.12     1967.40     79.98 o 
   7   9   4      816.75      943.18     79.25 o 
   8   9   4      109.71       67.88     64.53 o 
  -8  10   4     1087.05     1195.53    110.35 o 
  -7  10   4     2273.53     2227.72     71.82 o 
  -6  10   4     1870.70     1933.14     92.91 o 
  -5  10   4      195.87      105.47     43.18 o 
  -4  10   4     1361.01     1259.61     57.03 o 
  -3  10   4     9628.58     9685.34    127.31 o 
  -2  10   4     4953.64     4863.62     64.50 o 
  -1  10   4      413.49      361.54     43.66 o 
   0  10   4     4389.96     4363.68     79.76 o 
   1  10   4        3.45      -29.95     27.16 o 
   2  10   4     2687.08     2499.21     74.77 o 
   3  10   4    10467.27    10553.37    190.80 o 
   4  10   4     3459.38     3297.87     94.01 o 
   5  10   4      363.77      481.04     59.45 o 
   6  10   4       29.86       22.69     48.27 o 
   7  10   4     1563.33     1528.63     82.17 o 
   8  10   4     2233.20     2415.61    104.47 o 
  -8  11   4      253.12      204.41    101.29 o 
  -7  11   4       14.61        9.43     56.85 o 
  -6  11   4      536.61      529.38     50.77 o 
  -5  11   4      730.96      619.15     59.84 o 
  -4  11   4      189.94      157.44     32.16 o 
  -3  11   4      691.79      710.70     29.07 o 
  -2  11   4     2132.52     2057.84     41.21 o 
  -1  11   4       18.81       -9.59     19.90 o 
   0  11   4     5463.68     5681.03    101.72 o 
   1  11   4     3583.61     3554.08     95.39 o 
   2  11   4     1690.89     1714.38     65.70 o 
   3  11   4      102.23      113.41     38.54 o 
   4  11   4      372.97      399.09     51.68 o 
   5  11   4      593.27      632.00     88.26 o 
   6  11   4     3859.94     3850.58    116.22 o 
   7  11   4     1023.66     1042.22     81.08 o 
  -7  12   4     2055.71     1989.79     92.77 o 
  -6  12   4     1601.85     1545.12     79.68 o 
  -5  12   4       26.58      -36.62     46.84 o 
  -4  12   4      145.99      135.02     34.45 o 
  -3  12   4     2924.84     2825.66     51.61 o 
  -2  12   4     4468.41     4404.54     85.72 o 
  -1  12   4      382.62      346.16     52.13 o 
   0  12   4     1414.78     1381.64     61.78 o 
   1  12   4     3296.52     3224.93     70.75 o 
   2  12   4     8194.38     8249.68    163.01 o 
   3  12   4     1413.68     1518.74     68.51 o 
   4  12   4     1194.98     1300.15     68.19 o 
   5  12   4      556.48      634.97     65.78 o 
   6  12   4      156.31      161.21     59.80 o 
   7  12   4     1786.70     1751.34     95.28 o 
  -7  13   4      229.03      100.86     68.67 o 
  -6  13   4     1075.30     1136.65     89.63 o 
  -4  13   4      331.22      313.34     73.30 o 
  -3  13   4      979.34      859.52     69.74 o 
  -2  13   4       45.12       43.03     26.03 o 
  -1  13   4       20.48        5.19     31.84 o 
   0  13   4      154.54      109.99     38.01 o 
   1  13   4     7232.57     7122.05    117.84 o 
   2  13   4     2082.39     1970.68     76.18 o 
   3  13   4       20.28       -1.77     56.19 o 
   4  13   4     3798.92     3628.86    108.45 o 
   5  13   4     1321.75     1466.98     79.47 o 
   6  13   4      519.33      645.51     83.98 o 
  -6  14   4      460.84      349.90    130.20 o 
  -5  14   4       10.01       -2.75     79.00 o 
  -4  14   4       37.94       26.47     75.13 o 
  -3  14   4     1187.78     1162.23     66.38 o 
  -2  14   4     1038.59     1008.86     42.71 o 
  -1  14   4     1811.04     1886.10     51.41 o 
   0  14   4        5.94       -1.97     27.79 o 
   1  14   4     1116.76     1047.78     50.09 o 
   2  14   4     1635.45     1594.70     72.48 o 
   3  14   4      899.38     1056.72     82.20 o 
   4  14   4     2039.36     2041.10     90.40 o 
   5  14   4      265.86      207.23     61.55 o 
   6  14   4      475.73      359.48     75.63 o 
  -6  15   4     2124.34     2125.16    143.84 o 
  -5  15   4     1017.25     1100.24    112.08 o 
  -4  15   4      729.60      813.07    106.89 o 
  -3  15   4     1378.82     1245.76     90.35 o 
  -2  15   4       37.83       14.40     47.29 o 
  -1  15   4      646.11      731.90     65.50 o 
   0  15   4     2045.79     2107.54     67.31 o 
   2  15   4      285.57      255.29     80.06 o 
   3  15   4       11.31       28.14     52.63 o 
   4  15   4      613.16      664.03     86.68 o 
   5  15   4     2276.93     2536.99    104.53 o 
  -5  16   4      239.89      115.64    100.37 o 
  -4  16   4      218.22      319.45     97.52 o 
  -3  16   4      655.14      741.81    107.60 o 
  -2  16   4      632.48      728.08     90.04 o 
  -1  16   4     1466.09     1323.77     84.85 o 
   0  16   4      414.57      496.17     63.91 o 
   1  16   4       63.10       59.15     75.84 o 
   2  16   4      208.96      234.58     57.90 o 
   3  16   4      472.31      537.43    169.09 o 
   4  16   4      888.10     1075.80     89.04 o 
  -4  17   4     2588.33     2666.32    156.67 o 
  -3  17   4      500.14      592.57    110.66 o 
  -2  17   4      216.64      213.00     63.62 o 
  -1  17   4      864.69      904.87    113.25 o 
   0  17   4     1845.15     1730.28    124.09 o 
   1  17   4     1038.01     1260.47    128.78 o 
   2  17   4      207.40      260.91     95.28 o 
   3  17   4      229.97      201.87     72.20 o 
  -2  18   4     2116.03     2167.49     98.45 o 
  -1  18   4      315.40      271.41     90.86 o 
   0  18   4       23.44       57.01     87.34 o 
   1  18   4       49.91      -48.15     89.89 o 
 -10   1   5     2792.30     2871.41    111.57 o 
  -9   1   5     3742.10     3872.37    121.18 o 
  -8   1   5      620.52      583.05     62.61 o 
  -7   1   5      604.31      514.40     53.11 o 
  -6   1   5     3208.29     3034.46     85.61 o 
  -5   1   5    12780.17    12948.30    139.92 o 
  -4   1   5    13624.30    14186.43    173.91 o 
  -3   1   5      319.12      378.65     27.24 o 
  -2   1   5     3858.36     4018.58     51.08 o 
  -1   1   5    15357.37    16024.35    212.27 o 
   0   1   5    14569.01    15300.64    214.53 o 
   1   1   5    11357.11    11041.07    158.84 o 
   2   1   5     1197.63     1030.81     31.41 o 
   3   1   5     1628.33     1565.68     37.09 o 
   4   1   5     2774.64     2593.74     54.03 o 
   5   1   5    12767.33    13056.43    175.27 o 
   6   1   5     2816.74     2803.63     66.98 o 
   7   1   5       11.54      -42.51     29.90 o 
   8   1   5      216.53      172.04     45.42 o 
   9   1   5     1979.65     2086.00     76.64 o 
 -10   2   5        0.47      -37.39     63.23 o 
  -9   2   5      758.69      819.09     84.44 o 
  -8   2   5       44.41       10.01     48.28 o 
  -7   2   5      134.42       50.19     55.12 o 
  -6   2   5     1156.50     1230.45     56.47 o 
  -5   2   5     2661.18     2911.98     58.46 o 
  -4   2   5      499.55      508.16     73.70 o 
  -3   2   5       75.39       44.12     11.14 o 
  -2   2   5     1103.37     1143.32     23.46 o 
  -1   2   5     2035.90     2219.29     27.51 o 
   0   2   5     3270.00     3571.86     63.38 o 
   1   2   5     3195.66     3753.89     56.85 o 
   2   2   5      119.51       95.71     13.30 o 
   3   2   5       38.90        1.99     14.17 o 
   4   2   5        2.87      -24.69     17.86 o 
   5   2   5       72.29       94.47     30.83 o 
   6   2   5     1225.53     1191.89     47.24 o 
   7   2   5      590.18      637.74     48.40 o 
   8   2   5       97.64       -9.33     37.40 o 
   9   2   5       82.10       33.40     45.81 o 
 -10   3   5     2298.67     2513.10    158.30 o 
  -9   3   5     1942.71     2024.68     91.24 o 
  -8   3   5     1071.53     1045.97    114.22 o 
  -7   3   5     2731.73     2457.88     83.92 o 
  -6   3   5     6645.87     6547.81    105.96 o 
  -5   3   5    12686.48    12763.94    167.21 o 
  -4   3   5    22777.69    23708.29    280.95 o 
  -3   3   5     1285.63     1276.84     28.09 o 
  -2   3   5     5503.26     5713.02     85.38 o 
  -1   3   5    19513.04    20607.48    202.04 o 
   0   3   5    34614.38    38880.35    677.49 o 
   1   3   5     4200.23     4097.87     84.38 o 
   2   3   5     2001.94     2051.31     42.70 o 
   3   3   5     2865.71     3035.46     54.72 o 
   4   3   5     7810.04     7701.81    131.97 o 
   5   3   5    14561.75    14490.31    218.77 o 
   6   3   5     3747.04     3947.86     81.88 o 
   7   3   5      406.95      507.41     53.16 o 
   8   3   5        5.37      -64.13     42.75 o 
   9   3   5     1123.71     1254.87     69.34 o 
 -10   4   5        8.71      -21.01     65.00 o 
  -9   4   5       45.80       55.72     79.76 o 
  -8   4   5     1137.70     1045.96     68.49 o 
  -7   4   5       65.82       48.85     39.74 o 
  -6   4   5        8.27        3.78     25.35 o 
  -5   4   5     1837.60     2015.62     50.28 o 
  -4   4   5        5.05        6.98     20.94 o 
  -3   4   5     2769.20     2969.47     46.92 o 
  -2   4   5       45.34       46.92      9.98 o 
  -1   4   5     4597.01     5060.76     60.85 o 
   0   4   5        2.79      -14.61     13.21 o 
   1   4   5     2796.23     3132.62     65.68 o 
   2   4   5     1511.77     1681.29    100.92 o 
   3   4   5     1212.61     1357.11     53.92 o 
   4   4   5       34.74       -8.49     19.33 o 
   5   4   5       34.00       37.80     24.71 o 
   6   4   5     1220.36     1204.56     79.03 o 
   7   4   5      334.26      370.71     56.88 o 
   8   4   5       63.71       67.45     57.35 o 
   9   4   5      196.91      130.91     58.62 o 
  -9   5   5      851.99     1065.11    206.30 o 
  -8   5   5       93.73       42.68     71.77 o 
  -7   5   5     2662.20     2428.12     84.98 o 
  -6   5   5    10362.15    10221.63    149.12 o 
  -5   5   5    12338.79    12207.88    174.64 o 
  -4   5   5     8043.85     8243.56    117.34 o 
  -3   5   5     4058.68     4357.76    118.78 o 
  -2   5   5      392.22      364.89     21.03 o 
  -1   5   5    25614.32    27792.45    272.25 o 
   0   5   5    32627.08    37019.73    507.19 o 
   1   5   5     7107.34     7079.05    129.79 o 
   2   5   5      640.09      504.34     31.84 o 
   3   5   5     1160.84     1106.42     32.72 o 
   4   5   5     7901.40     7813.67    149.96 o 
   5   5   5     4182.34     3766.36     74.10 o 
   6   5   5     9969.85     9924.65    151.28 o 
   7   5   5     2593.73     2500.18     90.30 o 
   8   5   5      358.31      366.30     66.83 o 
   9   5   5      934.95      924.78    183.14 o 
  -9   6   5        2.90       56.53     56.90 o 
  -8   6   5      876.17      996.70     74.36 o 
  -7   6   5      788.92      717.48     61.07 o 
  -6   6   5      367.14      225.47     33.35 o 
  -5   6   5      140.59       89.55     27.49 o 
  -4   6   5     2065.02     2063.26     50.24 o 
  -3   6   5     4685.00     4512.11    135.20 o 
  -2   6   5      328.86      194.38     21.35 o 
  -1   6   5     1023.84      974.13     25.03 o 
   0   6   5      832.20      975.97     37.52 o 
   1   6   5     5462.71     5674.70    105.15 o 
   2   6   5     2819.86     3049.10     73.22 o 
   3   6   5      665.87      578.98     38.09 o 
   4   6   5      263.39      283.65     32.04 o 
   5   6   5        2.64       -6.70     32.88 o 
   6   6   5        0.76      -35.27     39.77 o 
   7   6   5     1325.15     1297.29     72.68 o 
   8   6   5      636.95      658.07     74.18 o 
   9   6   5      207.27      230.42     74.89 o 
  -9   7   5      477.00      629.99    113.30 o 
  -8   7   5       67.93       -8.87     47.32 o 
  -7   7   5     1066.83     1016.91     62.18 o 
  -6   7   5     5834.91     5521.92    100.94 o 
  -5   7   5     7647.42     7233.71    115.02 o 
  -4   7   5     4509.02     4411.94     97.36 o 
  -3   7   5      120.12       72.92     16.63 o 
  -2   7   5        5.29        2.73     12.22 o 
  -1   7   5    26132.41    27418.28    256.67 o 
   0   7   5    13039.05    13854.40    280.05 o 
   1   7   5     6814.68     6697.55    122.20 o 
   2   7   5     5252.03     5418.45    223.60 o 
   3   7   5      723.82      654.57     42.35 o 
   4   7   5     3937.22     3945.54     97.72 o 
   5   7   5     3267.61     2934.85     87.41 o 
   6   7   5     4704.24     4636.54    119.76 o 
   7   7   5      661.37      669.29     68.68 o 
   8   7   5       23.85     -104.45     69.63 o 
  -9   8   5      198.66      156.50     62.03 o 
  -8   8   5      315.63      311.02     60.31 o 
  -7   8   5     1992.11     1870.83     84.61 o 
  -6   8   5      185.68      155.10     62.88 o 
  -5   8   5       52.74       19.80     27.26 o 
  -4   8   5     4822.98     4940.61    106.79 o 
  -3   8   5     1488.88     1440.97     31.98 o 
  -2   8   5     2323.36     2412.04     39.89 o 
  -1   8   5       74.75       62.88     13.84 o 
   0   8   5     1044.08     1158.70     36.56 o 
   1   8   5      542.82      663.32     37.68 o 
   2   8   5     1050.35      928.46     45.38 o 
   3   8   5     3014.44     3198.22    117.17 o 
   4   8   5      720.27      629.99     53.44 o 
   5   8   5      455.75      421.80     78.23 o 
   6   8   5      165.91       82.73     46.45 o 
   7   8   5     2459.39     2446.66     95.24 o 
   8   8   5      741.99      791.95     82.52 o 
  -9   9   5     1184.55     1336.42    141.09 o 
  -8   9   5      641.57      717.55     77.42 o 
  -7   9   5       77.12       62.94     40.79 o 
  -6   9   5     3453.65     3364.73     98.34 o 
  -5   9   5     5833.65     5647.80    107.95 o 
  -4   9   5     2327.00     2476.12     74.35 o 
  -3   9   5        0.78      -12.55     16.46 o 
  -2   9   5     2540.47     2687.48     43.84 o 
  -1   9   5     6029.31     6207.59     73.03 o 
   0   9   5     8581.48     9079.84    157.08 o 
   1   9   5     5615.41     5267.66    109.01 o 
   2   9   5     2445.89     2560.32     74.62 o 
   3   9   5     1551.10     1515.70     60.72 o 
   4   9   5     2082.84     2119.88     74.36 o 
   5   9   5     2882.64     2862.57     91.85 o 
   6   9   5     1252.63     1175.35     68.14 o 
   7   9   5      378.86      273.97     97.73 o 
   8   9   5       17.47      -13.86     64.36 o 
  -8  10   5      106.86      228.34     91.42 o 
  -7  10   5       51.17       36.61     43.16 o 
  -6  10   5     1872.89     1785.03     61.54 o 
  -5  10   5     1604.62     1533.13     53.61 o 
  -4  10   5     1763.87     1759.83     54.08 o 
  -3  10   5     7497.75     7713.00    103.78 o 
  -2  10   5     3195.31     3127.99     49.63 o 
  -1  10   5       89.03       96.75     29.00 o 
   0  10   5      337.31      279.18     27.72 o 
   1  10   5      130.19       58.56     29.72 o 
   2  10   5     3327.57     3456.01     90.78 o 
   3  10   5     4141.78     4015.65    102.02 o 
   4  10   5        4.73        9.97     37.52 o 
   5  10   5      164.45      131.06     45.53 o 
   6  10   5        1.20      -46.39     46.38 o 
   7  10   5       93.47       56.19     60.03 o 
  -8  11   5      391.57      288.29    101.90 o 
  -7  11   5      350.42      305.49     62.70 o 
  -6  11   5     1806.92     1773.16     92.38 o 
  -5  11   5     2143.95     1777.77    131.86 o 
  -4  11   5     4016.99     3879.24     95.93 o 
  -3  11   5      425.57      353.80     45.38 o 
  -2  11   5     2425.94     2357.66     51.06 o 
  -1  11   5     3292.26     3076.33     58.34 o 
   0  11   5     2226.90     2190.64     56.14 o 
   1  11   5      844.65      802.70     50.34 o 
   2  11   5     2387.03     2523.43     79.29 o 
   3  11   5     1245.44     1193.08     60.01 o 
   4  11   5     3245.27     3200.24     96.28 o 
   5  11   5     4514.91     4532.23    122.39 o 
   6  11   5      859.25      876.26    171.63 o 
   7  11   5      204.39      188.48     66.13 o 
  -7  12   5      782.08      986.01    112.44 o 
  -6  12   5      306.08      205.73     57.36 o 
  -5  12   5      107.09       65.20     38.25 o 
  -4  12   5       13.92      -23.22     33.07 o 
  -3  12   5     5017.13     5254.85     83.52 o 
  -2  12   5     3940.46     4061.68     71.33 o 
  -1  12   5     1657.20     1563.88     44.69 o 
   0  12   5      428.07      492.65     48.16 o 
   1  12   5      232.05       89.82     64.70 o 
   2  12   5     3550.15     3718.19     99.82 o 
   3  12   5     3121.00     3009.48    144.61 o 
   4  12   5        3.29        5.45     54.77 o 
   5  12   5      109.68      147.40     56.04 o 
   6  12   5      101.65      131.23     60.28 o 
   7  12   5       10.41       17.50     65.38 o 
  -7  13   5      911.47     1014.29     90.13 o 
  -6  13   5      714.77      763.71     75.60 o 
  -5  13   5     1225.59     1232.48    104.85 o 
  -4  13   5     2840.10     2841.97     92.10 o 
  -3  13   5      638.18      683.66     42.93 o 
  -2  13   5      130.04      135.43     29.75 o 
   0  13   5     1026.96     1142.89     59.94 o 
   1  13   5     1639.69     1470.75    117.80 o 
   2  13   5      283.00      251.13     47.86 o 
   3  13   5      248.48      251.12     49.56 o 
   4  13   5     2516.00     2566.84     93.64 o 
   5  13   5     2223.71     2166.41     92.52 o 
   6  13   5     1644.71     1596.42     88.63 o 
  -6  14   5      131.56        2.85     93.86 o 
  -5  14   5      392.77      294.61     91.92 o 
  -4  14   5      839.58      877.61    106.69 o 
  -3  14   5     1459.71     1531.60     57.23 o 
  -2  14   5     1883.61     1796.40     61.16 o 
  -1  14   5     1620.43     1502.87     57.25 o 
   0  14   5       65.87       32.90     34.67 o 
   1  14   5      257.85      259.50     39.75 o 
   2  14   5     2546.03     2564.68     90.07 o 
   3  14   5     2409.56     2304.05    110.55 o 
   4  14   5      233.30      188.37     57.75 o 
   5  14   5       20.12      -17.31     59.41 o 
   6  14   5      361.59      406.21     74.90 o 
  -6  15   5      308.56      262.95    107.81 o 
  -5  15   5     1088.83     1034.79    121.04 o 
  -4  15   5     1311.99     1217.11    107.50 o 
  -3  15   5      133.31       77.17     48.15 o 
  -2  15   5       11.06       -5.94     38.03 o 
  -1  15   5     1030.60     1034.96     46.17 o 
   1  15   5     2476.58     2379.21     88.97 o 
   2  15   5       93.23       93.57     83.17 o 
   3  15   5        2.89      -54.20     54.16 o 
   4  15   5      716.71      780.59     79.49 o 
   5  15   5     1089.51     1239.50     96.00 o 
  -5  16   5       20.47       47.34    101.09 o 
  -4  16   5     1504.95     1369.20    117.78 o 
  -3  16   5     1469.15     1653.44     84.94 o 
  -2  16   5     1696.25     1618.48     80.76 o 
  -1  16   5      321.01      269.92     71.06 o 
   0  16   5       20.08       25.45     76.55 o 
   1  16   5     1094.31     1159.48     72.80 o 
   2  16   5     1195.97     1190.65     75.25 o 
   3  16   5      654.02      656.34     91.77 o 
   4  16   5      784.44      872.57     85.86 o 
  -3  17   5       47.30       55.19     60.64 o 
  -2  17   5      147.63       88.41     60.36 o 
  -1  17   5      666.48      690.73     75.09 o 
   0  17   5     1468.15     1366.96    113.40 o 
   1  17   5     1031.57     1152.47    111.06 o 
   2  17   5      654.97      732.80     80.39 o 
   3  17   5      153.86      167.45     69.50 o 
  -1  18   5       94.23      127.38     64.96 o 
   0  18   5      396.22      472.55    108.21 o 
 -10   0   6      277.44      305.60    101.70 o 
  -9   0   6     5963.78     6157.72    220.29 o 
  -8   0   6     9838.90     9924.89    282.29 o 
  -7   0   6     3124.18     3089.19    132.64 o 
  -6   0   6      204.51      169.39     51.00 o 
  -5   0   6      381.97      224.57     45.81 o 
  -4   0   6     6458.28     5834.51    159.11 o 
  -3   0   6    16421.86    16296.08    343.37 o 
  -2   0   6       78.48       29.38     13.23 o 
  -1   0   6     2785.12     3292.33     66.32 o 
   0   0   6      267.34        4.89     14.46 o 
   1   0   6    10711.07    10834.77    224.16 o 
   2   0   6    20624.65    21579.35    426.23 o 
   3   0   6     4660.40     4306.81    116.87 o 
   4   0   6     2628.68     2465.57     90.50 o 
   5   0   6     2817.22     2867.58    108.92 o 
   6   0   6       52.63      120.36     40.03 o 
   7   0   6     2079.62     2056.01    123.02 o 
   8   0   6     4585.58     4539.21    127.77 o 
   9   0   6      420.30      482.14    157.02 o 
 -10   1   6        0.82      -13.12     62.58 o 
  -9   1   6        2.91       13.19     53.14 o 
  -8   1   6       71.43       62.74     48.20 o 
  -7   1   6       39.90       41.62     37.50 o 
  -6   1   6       20.62      -17.80     29.36 o 
  -5   1   6        3.62      -16.25     17.33 o 
  -4   1   6      727.74      662.22     36.91 o 
  -3   1   6      151.20      120.45     16.59 o 
  -2   1   6      133.87       87.23     10.95 o 
  -1   1   6       21.41        1.27      7.79 o 
   0   1   6      144.01       49.92     12.41 o 
   1   1   6       19.83       36.95     12.31 o 
   2   1   6      596.26      591.11     27.41 o 
   3   1   6       41.44       38.17     19.22 o 
   4   1   6      119.23      118.14     22.23 o 
   5   1   6      108.55       98.62     28.61 o 
   6   1   6      701.44      751.96     69.88 o 
   7   1   6      297.72      286.38     37.14 o 
   8   1   6       13.88       11.57     39.52 o 
   9   1   6      176.25      137.95     49.97 o 
 -10   2   6      130.22      102.47     67.93 o 
  -9   2   6     3822.93     4095.06    146.74 o 
  -8   2   6     9195.22     9432.86    193.70 o 
  -7   2   6     4313.52     4380.07    113.59 o 
  -6   2   6       25.78      -11.72     31.03 o 
  -5   2   6     2512.90     2409.29     52.52 o 
  -4   2   6     6274.93     6044.66     88.47 o 
  -3   2   6    16151.55    16994.77    196.64 o 
  -2   2   6     4166.14     3717.30     56.96 o 
  -1   2   6     1824.64     1980.93     27.05 o 
   0   2   6     3776.42     4302.31     60.89 o 
   1   2   6    21255.12    21293.28    241.93 o 
   2   2   6    12035.67    11476.38    142.04 o 
   3   2   6     9599.36     9518.06    126.06 o 
   4   2   6     3411.22     3293.47     63.49 o 
   5   2   6     1244.48     1211.95     43.93 o 
   6   2   6     3072.52     3059.74     72.36 o 
   7   2   6     5670.37     5910.87    126.04 o 
   8   2   6     2837.35     2995.59     74.28 o 
   9   2   6      538.21      654.30     89.15 o 
 -10   3   6       78.35       21.04     80.27 o 
  -9   3   6       28.74      123.54     59.08 o 
  -8   3   6      686.65      812.51     71.00 o 
  -7   3   6      107.05       58.56     41.37 o 
  -6   3   6      126.45      119.84     42.81 o 
  -5   3   6       23.27       28.38     25.19 o 
  -4   3   6     3906.16     4014.50     68.27 o 
  -3   3   6      246.14      177.60     15.88 o 
  -2   3   6      186.76      121.90     11.57 o 
  -1   3   6     4800.13     4990.69     52.59 o 
   0   3   6     8799.52    10252.71    134.59 o 
   1   3   6      822.11      856.41     46.57 o 
   2   3   6     7084.33     8152.47    111.79 o 
   3   3   6       57.97       41.01     17.34 o 
   4   3   6      141.34      134.07     23.44 o 
   5   3   6      231.34      231.46     30.00 o 
   6   3   6       21.12      -20.45     29.83 o 
   7   3   6      777.48      879.40     54.70 o 
   8   3   6      294.57      407.94     79.76 o 
   9   3   6        1.01      -82.63     55.09 o 
 -10   4   6      589.36      918.91     91.17 o 
  -9   4   6     2904.45     3079.27    109.88 o 
  -8   4   6     4489.86     4361.60    135.39 o 
  -7   4   6     1156.57     1224.12     63.74 o 
  -6   4   6       10.32       -1.87     32.43 o 
  -5   4   6      566.27      421.26     79.11 o 
  -4   4   6     7037.29     6770.23    100.46 o 
  -3   4   6    23164.00    24646.56    287.01 o 
  -2   4   6    45355.84    49244.73    418.08 o 
  -1   4   6      211.46      260.42     15.24 o 
   0   4   6     2779.38     2976.80     49.19 o 
   1   4   6    12995.82    13351.61    202.41 o 
   2   4   6    10011.85     9793.83    160.51 o 
   3   4   6    16092.42    16617.05    202.76 o 
   4   4   6     5313.99     5116.66     84.37 o 
   5   4   6      208.77      200.32     29.81 o 
   6   4   6    12835.58    12468.02    307.80 o 
   7   4   6     9771.77     9735.10    239.99 o 
   8   4   6     2830.22     2953.82    113.05 o 
   9   4   6      268.89      265.01     61.66 o 
  -9   5   6      595.26      564.27     72.03 o 
  -8   5   6       80.14      148.44     50.26 o 
  -7   5   6     2135.38     2053.12     79.20 o 
  -6   5   6      358.74      314.29     52.56 o 
  -5   5   6        6.40       -8.35     22.88 o 
  -4   5   6      842.88      759.49     32.18 o 
  -3   5   6        1.70        4.85     11.30 o 
  -2   5   6       14.85       -1.12     11.49 o 
  -1   5   6      387.30      340.67     17.21 o 
   0   5   6     2562.41     2599.32     61.23 o 
   1   5   6     1816.96     1827.18     66.32 o 
   2   5   6       50.64       42.41     29.01 o 
   3   5   6      176.78      210.21     22.12 o 
   4   5   6     1200.14     1084.51     37.93 o 
   5   5   6     2303.41     2229.06     62.94 o 
   6   5   6      438.39      399.51     68.66 o 
   7   5   6      228.08      159.13     52.59 o 
   8   5   6        4.63      -43.22     57.66 o 
   9   5   6      444.07      361.30     77.21 o 
  -9   6   6     2628.32     2584.09    206.24 o 
  -8   6   6     1475.91     1434.52     74.67 o 
  -7   6   6      331.57      350.39     51.68 o 
  -6   6   6     2129.92     2074.76     58.81 o 
  -5   6   6     4015.28     3938.52     76.99 o 
  -4   6   6     7020.45     7070.25     93.38 o 
  -3   6   6    14177.85    14946.95    160.04 o 
  -2   6   6    18414.77    18898.93    174.30 o 
  -1   6   6        1.71       13.93     12.07 o 
   0   6   6     3020.66     3240.56    100.53 o 
   1   6   6     8590.62     8226.57    141.99 o 
   2   6   6    23179.43    23049.28    339.05 o 
   3   6   6    11481.52    11655.68    151.00 o 
   4   6   6      677.71      601.49     46.24 o 
   5   6   6      109.65       58.40     38.04 o 
   6   6   6     3024.64     3031.00     94.91 o 
   7   6   6     7805.59     7668.86    170.12 o 
   8   6   6     2733.63     2787.78    106.83 o 
  -9   7   6     1107.91     1097.23     80.09 o 
  -8   7   6      116.77      156.75     56.29 o 
  -7   7   6      377.43      300.60     72.38 o 
  -6   7   6     1621.77     1689.58     55.85 o 
  -5   7   6     1687.25     1609.40     49.69 o 
  -4   7   6       69.65       29.45     19.27 o 
  -3   7   6      224.83      255.23     21.45 o 
  -2   7   6      492.71      472.55     24.73 o 
  -1   7   6     3158.04     3430.96     51.44 o 
   0   7   6     2579.10     2673.22     67.07 o 
   1   7   6      972.17      979.26     43.15 o 
   2   7   6      914.85      926.27     66.78 o 
   3   7   6      208.23      198.03     56.91 o 
   4   7   6     2268.06     2147.66     71.71 o 
   5   7   6     4752.89     4825.51    138.09 o 
   6   7   6     1358.61     1281.22     68.36 o 
   7   7   6      794.96      667.30    112.59 o 
   8   7   6      489.49      495.93     72.79 o 
  -9   8   6     3574.88     3501.14    121.63 o 
  -8   8   6     2468.75     2594.09    102.87 o 
  -7   8   6     1298.37     1227.90     67.92 o 
  -6   8   6      365.07      357.49     50.84 o 
  -5   8   6     3954.29     3779.21     78.28 o 
  -4   8   6     3575.61     3277.63    231.71 o 
  -3   8   6     5025.33     4998.68     64.54 o 
  -2   8   6     1949.23     1741.58     38.30 o 
  -1   8   6      462.81      521.46     21.57 o 
   0   8   6      385.73      358.18     86.83 o 
   1   8   6     2998.66     2908.06     74.54 o 
   2   8   6    11266.00    11286.72    192.06 o 
   3   8   6     6990.08     7041.61    140.91 o 
   4   8   6     1544.58     1397.15     62.10 o 
   5   8   6      342.01      240.04     46.89 o 
   6   8   6      504.45      597.87     61.50 o 
   7   8   6     3121.95     2976.19    105.30 o 
   8   8   6     2048.99     1918.74     94.50 o 
  -8   9   6        1.22      -40.26     55.59 o 
  -7   9   6        1.00       -2.06     65.20 o 
  -6   9   6     3415.96     3375.46     80.07 o 
  -5   9   6     2829.21     2885.06     85.72 o 
  -4   9   6      249.83      189.48     25.84 o 
  -3   9   6       28.78       23.07     20.21 o 
  -2   9   6     1733.14     1810.22     36.67 o 
  -1   9   6      889.44      850.87     31.90 o 
   0   9   6      619.83      616.43     67.22 o 
   1   9   6     1156.03     1215.95     78.79 o 
   2   9   6      169.92      142.94     33.54 o 
   3   9   6      623.87      628.78     54.06 o 
   4   9   6     1363.45     1339.89     63.36 o 
   5   9   6     2021.94     1923.86     77.17 o 
   6   9   6      698.26      763.54     69.94 o 
   7   9   6       57.81       31.16     56.48 o 
   8   9   6      471.93      455.74     77.84 o 
  -8  10   6     3364.21     3466.58    116.83 o 
  -7  10   6     4954.03     4860.98    130.05 o 
  -6  10   6       38.92       14.36     36.57 o 
  -5  10   6     1635.39     1384.70    140.74 o 
  -4  10   6     3136.03     2946.71     59.60 o 
  -3  10   6     1429.81     1465.78     36.44 o 
  -2  10   6     2040.55     2000.89     50.94 o 
  -1  10   6      241.47      260.51     25.48 o 
   0  10   6       67.07       20.89     23.51 o 
   1  10   6     1594.77     1631.25     61.33 o 
   2  10   6     3507.01     3435.85     91.80 o 
   3  10   6     4868.58     4793.74    115.60 o 
   4  10   6     1014.66      971.44     59.36 o 
   5  10   6     1368.98     1268.05     69.60 o 
   6  10   6      648.96      717.47    106.53 o 
   7  10   6      506.46      549.06     74.21 o 
  -8  11   6      429.52      424.60    109.43 o 
  -7  11   6      804.77      803.74     75.52 o 
  -6  11   6     1010.17     1083.14     54.78 o 
  -5  11   6      204.07      224.51     56.95 o 
  -4  11   6      278.97      252.20     30.95 o 
  -3  11   6      616.29      587.21     35.09 o 
  -2  11   6      962.26      982.99     36.60 o 
  -1  11   6     6273.18     6301.40     94.36 o 
   0  11   6      688.99      613.05     38.04 o 
   1  11   6       57.67       64.03     35.51 o 
   2  11   6      246.89      272.11     42.52 o 
   3  11   6        3.33      -70.70     60.11 o 
   4  11   6      313.25      171.91     47.99 o 
   5  11   6     2371.79     2253.61     87.75 o 
   6  11   6     1074.19     1063.76     75.63 o 
   7  11   6       34.67       -6.32     61.59 o 
  -7  12   6     1389.19     1461.77     91.77 o 
  -6  12   6       70.13        5.04     43.54 o 
  -5  12   6      154.25      160.49     41.65 o 
  -4  12   6      442.20      448.26     59.66 o 
  -3  12   6     3689.82     3763.73     69.61 o 
  -2  12   6     9527.58     9251.39    123.03 o 
  -1  12   6     4358.50     4492.25     76.85 o 
   0  12   6     2090.23     2011.32     57.86 o 
   1  12   6     6614.23     6892.56    144.43 o 
   2  12   6      110.31        4.34     40.37 o 
   3  12   6      921.79      916.68     59.37 o 
   4  12   6      659.46      737.33     65.62 o 
   5  12   6      302.56      287.96     58.29 o 
   6  12   6      897.98      958.79     83.79 o 
  -7  13   6      447.37      675.06    107.19 o 
  -6  13   6     1930.30     2022.95    128.78 o 
  -5  13   6      794.58      965.46     74.50 o 
  -4  13   6       64.62        5.53     46.79 o 
  -3  13   6        1.92      -18.75     28.43 o 
  -2  13   6       73.41      124.62     29.23 o 
  -1  13   6     3099.71     3060.62     74.63 o 
   0  13   6     4487.18     4378.63     88.89 o 
   1  13   6     1400.70     1310.18     53.14 o 
   2  13   6        0.10      -20.44     40.62 o 
   3  13   6      745.39      806.50     69.62 o 
   4  13   6     3747.62     3485.22    108.96 o 
   5  13   6      689.46      819.46     76.98 o 
   6  13   6      410.83      443.13     74.07 o 
  -6  14   6      240.90      270.79    101.39 o 
  -5  14   6      299.71      261.11     96.40 o 
  -4  14   6     1289.22     1290.51    106.07 o 
  -3  14   6     2892.05     2765.83     64.18 o 
  -2  14   6     1773.39     1729.55     52.08 o 
  -1  14   6     1598.56     1572.16     50.63 o 
   0  14   6       44.40        9.81     48.77 o 
   1  14   6     3071.51     3134.92    157.64 o 
   2  14   6     2061.13     2097.50     83.46 o 
   3  14   6      808.00      983.32     75.62 o 
   4  14   6      436.22      343.30     63.15 o 
   5  14   6      260.37      205.05     65.56 o 
  -5  15   6      649.84      808.18    120.53 o 
  -4  15   6      431.45      334.92     91.01 o 
  -3  15   6       66.75       -7.19     40.44 o 
  -2  15   6      119.90      171.83     42.25 o 
  -1  15   6     2329.23     1248.36     97.63 o 
   0  15   6     4781.04     4739.75    122.99 o 
   1  15   6      536.97      520.56     74.21 o 
   2  15   6       68.06       91.01     55.45 o 
   3  15   6      168.22      118.62     58.36 o 
   4  15   6     2372.38     2310.73     98.19 o 
  -4  16   6      982.75     1152.47    130.20 o 
  -3  16   6     1114.43     1091.79    111.06 o 
  -2  16   6      105.78       82.12     56.24 o 
  -1  16   6      247.80      190.06     80.52 o 
   0  16   6       20.12       -5.96     51.50 o 
   1  16   6     1438.55     1457.63     80.37 o 
   2  16   6     1047.39     1054.56     86.22 o 
   3  16   6      840.75      993.08     86.77 o 
   4  16   6      904.52     1113.90    173.47 o 
  -3  17   6        0.59      -57.62     89.99 o 
  -2  17   6      793.14      976.27     84.23 o 
  -1  17   6       23.96       81.03     82.97 o 
   0  17   6     1927.47     2110.50    132.54 o 
   1  17   6     1109.41     1129.35     78.64 o 
   2  17   6       10.51      -63.60     62.25 o 
 -10   1   7     1661.45     1700.91    106.58 o 
  -9   1   7        1.08      -53.26     53.23 o 
  -8   1   7     1899.03     1879.48     83.14 o 
  -7   1   7    10211.89    10067.96    194.68 o 
  -6   1   7     6385.90     6478.00    196.93 o 
  -5   1   7    10147.77    10402.46    182.33 o 
  -4   1   7     2094.55     2127.32     61.37 o 
  -3   1   7     5461.56     5403.04     82.22 o 
  -2   1   7     4010.33     3656.04     50.39 o 
  -1   1   7    19618.23    19591.16    224.95 o 
   0   1   7    16258.63    18072.85    389.08 o 
   1   1   7      521.54      545.54     33.80 o 
   2   1   7     1179.26     1121.04     37.46 o 
   3   1   7     5269.37     5162.93     95.95 o 
   4   1   7     6770.16     6717.86    103.47 o 
   5   1   7     6437.46     6219.39    104.13 o 
   6   1   7     3715.30     3757.80    106.66 o 
   7   1   7      657.46      708.51     95.95 o 
   8   1   7     1629.44     1752.56     62.48 o 
   9   1   7     1999.64     2220.29     86.58 o 
 -10   2   7        5.89      -49.14     64.99 o 
  -9   2   7       13.54       13.61     55.41 o 
  -8   2   7        0.13      -65.11     43.40 o 
  -7   2   7      459.72      421.53     51.37 o 
  -6   2   7       95.88       70.73     34.43 o 
  -5   2   7     1152.83     1141.17     99.10 o 
  -4   2   7     1333.23     1256.41     54.49 o 
  -3   2   7      218.30      156.44     19.09 o 
  -2   2   7      318.39      331.04     27.14 o 
  -1   2   7     1092.60     1283.69     22.50 o 
   0   2   7       79.78       43.15     11.47 o 
   1   2   7      611.78      689.93     40.52 o 
   2   2   7     1960.39     2365.43     45.97 o 
   3   2   7      308.11      343.62     30.58 o 
   4   2   7      405.96      322.13     28.49 o 
   5   2   7       71.77       58.26     27.08 o 
   6   2   7      167.42      168.56     34.42 o 
   7   2   7       22.77      -11.98     38.72 o 
   8   2   7       10.88      -36.74     47.91 o 
   9   2   7        6.03      -26.23     58.81 o 
 -10   3   7      368.71      441.21     75.54 o 
  -9   3   7      205.20      165.80     59.17 o 
  -8   3   7       81.58       70.15     46.82 o 
  -7   3   7     3148.07     3012.80     94.47 o 
  -6   3   7    13307.48    13646.10    234.27 o 
  -5   3   7    10120.38    10173.81    239.20 o 
  -4   3   7     1684.03     1601.67     41.12 o 
  -3   3   7     2552.08     2843.44     46.12 o 
  -2   3   7    14747.00    15933.02    145.22 o 
  -1   3   7    35243.18    37442.02    319.83 o 
   0   3   7    27112.20    30626.19    516.24 o 
   1   3   7     3413.55     3361.69     63.81 o 
   2   3   7     6307.26     6382.66     90.01 o 
   3   3   7    14927.81    16098.13    198.75 o 
   4   3   7     4202.03     4057.66     73.83 o 
   5   3   7     6795.78     6721.32    119.52 o 
   6   3   7      195.61      266.47     75.93 o 
   7   3   7      511.75      521.34    162.88 o 
   8   3   7     1150.66     1203.92     81.92 o 
   9   3   7     1995.50     2244.32    106.04 o 
 -10   4   7      103.73       51.63     65.01 o 
  -9   4   7       18.28      -59.43     54.67 o 
  -8   4   7      471.58      611.80     64.39 o 
  -7   4   7       86.81      138.39     44.16 o 
  -6   4   7       23.66       13.48     35.28 o 
  -5   4   7     1447.35     1579.72     46.24 o 
  -4   4   7      770.32      639.16     26.88 o 
  -3   4   7     6595.51     7116.41    102.11 o 
  -2   4   7     2741.10     3113.03     52.11 o 
  -1   4   7     2132.32     2258.21     49.85 o 
   0   4   7     1098.34     1026.35     33.71 o 
   1   4   7        1.10       15.90     16.34 o 
   2   4   7      548.98      474.18     64.43 o 
   3   4   7       49.60       50.91     18.38 o 
   4   4   7       71.69       37.60     22.49 o 
   5   4   7      301.55      356.14     48.36 o 
   6   4   7      177.73      119.07     54.82 o 
   7   4   7       41.50       22.55     50.10 o 
   8   4   7       35.48       28.67     60.39 o 
  -9   5   7      155.27       99.95     57.60 o 
  -8   5   7       96.18       24.93     47.70 o 
  -7   5   7     1295.61     1142.11     63.24 o 
  -6   5   7    12878.60    12392.64    223.04 o 
  -5   5   7     3876.89     3673.29     72.42 o 
  -4   5   7      464.02      425.02     31.18 o 
  -3   5   7     1274.15     1289.48     28.87 o 
  -2   5   7    12122.23    12145.08    131.83 o 
  -1   5   7    24933.24    26991.33    439.42 o 
   0   5   7    23581.92    24471.51    350.61 o 
   1   5   7       89.44       41.85     37.77 o 
   2   5   7     2904.62     2940.50     72.99 o 
   3   5   7    12613.33    12331.42    158.31 o 
   4   5   7     6845.76     6412.52    130.54 o 
   5   5   7     4463.35     4450.48    171.02 o 
   6   5   7      682.76      702.01     61.49 o 
   7   5   7      585.70      491.15     61.03 o 
   8   5   7     2085.77     2060.52     93.80 o 
  -9   6   7      455.11      448.04     71.18 o 
  -8   6   7     1340.29     1419.63     86.58 o 
  -7   6   7     1454.37     1438.94     68.73 o 
  -6   6   7      330.36      346.90     70.70 o 
  -5   6   7     1508.49     1509.35     48.10 o 
  -4   6   7     1253.87     1229.71     35.75 o 
  -3   6   7     2694.33     2900.43     43.39 o 
  -2   6   7       12.07        0.88     12.54 o 
  -1   6   7     1357.66     1299.05     37.05 o 
   0   6   7       67.97       60.64     22.36 o 
   1   6   7     5280.53     5413.50    106.67 o 
   2   6   7     7235.29     7560.82    201.87 o 
   3   6   7      411.98      342.16     37.24 o 
   4   6   7       94.32      120.59     34.28 o 
   5   6   7      552.52      521.03     51.30 o 
   6   6   7      762.26      796.30     61.53 o 
   7   6   7      323.22      306.18     59.24 o 
   8   6   7      213.80      113.24     64.51 o 
  -9   7   7        3.53       -7.87     60.70 o 
  -8   7   7       88.86       39.78     51.64 o 
  -7   7   7     5186.27     5073.88    128.81 o 
  -6   7   7     5010.05     5016.96     95.86 o 
  -5   7   7     1212.05     1033.15     48.30 o 
  -4   7   7       56.30       55.96     22.55 o 
  -3   7   7     2033.22     2088.55     46.97 o 
  -2   7   7     3128.57     3017.50     45.40 o 
  -1   7   7    10262.20    10723.08    120.72 o 
   0   7   7     4214.83     4337.29     92.58 o 
   1   7   7      215.96      106.07     27.73 o 
   2   7   7      430.85      372.17     37.94 o 
   3   7   7    10737.80    10344.72    184.04 o 
   4   7   7     9169.91     8899.20    169.78 o 
   5   7   7     2835.78     2750.44     88.79 o 
   6   7   7      969.66      929.29     62.98 o 
   7   7   7       93.81       53.68     56.38 o 
   8   7   7     1420.44     1379.69     85.85 o 
  -9   8   7     1011.92     1150.42     87.26 o 
  -8   8   7     1789.43     1837.13     93.15 o 
  -7   8   7      841.60      841.12     67.04 o 
  -6   8   7      769.24      814.17     50.13 o 
  -5   8   7      639.50      653.58     41.76 o 
  -4   8   7     1648.60     1621.45     48.90 o 
  -3   8   7     1540.39     1562.61     34.59 o 
  -2   8   7      344.44      298.07     24.19 o 
  -1   8   7        7.57       11.90     14.89 o 
   0   8   7      465.52      432.72     70.29 o 
   1   8   7     1332.60     1291.40     51.43 o 
   2   8   7     4596.34     4643.23    188.33 o 
   3   8   7     2002.55     2106.48     71.14 o 
   4   8   7      101.54       71.59     37.13 o 
   5   8   7      357.00      307.03     49.33 o 
   6   8   7     1167.81     1047.39     66.26 o 
   7   8   7      693.71      648.19     74.47 o 
   8   8   7      423.03      435.31     78.32 o 
  -8   9   7      723.90      986.77     81.48 o 
  -7   9   7     3704.31     3709.93    112.05 o 
  -6   9   7     4556.97     4506.84     94.87 o 
  -5   9   7     1802.83     1115.61    101.39 o 
  -4   9   7       91.40       85.82     24.47 o 
  -3   9   7     1522.98     1456.14     34.90 o 
  -2   9   7     3034.41     3025.94     48.15 o 
  -1   9   7     4520.49     4485.58     80.77 o 
   0   9   7     2657.00     2943.70     63.96 o 
   1   9   7      214.18      192.93     34.41 o 
   2   9   7      155.42       52.78     31.67 o 
   3   9   7     3874.83     3907.86    100.98 o 
   4   9   7     5681.12     5831.47    151.78 o 
   5   9   7     2679.84     2492.47     88.58 o 
   6   9   7     1305.36     1212.68     72.70 o 
   7   9   7      447.05      497.86     70.78 o 
  -8  10   7       10.93      -55.45     61.15 o 
  -7  10   7      799.30     1059.96     80.62 o 
  -6  10   7      229.93      194.25     41.09 o 
  -5  10   7      521.76      576.72     64.54 o 
  -4  10   7     1484.46     1444.96     43.96 o 
  -3  10   7     3238.01     3415.18     55.08 o 
  -2  10   7      411.20      475.11     38.47 o 
  -1  10   7       53.73       61.56     24.84 o 
   0  10   7     1441.74     1434.80     66.22 o 
   1  10   7     4447.88     4491.10    105.79 o 
   2  10   7     1756.24     1616.62     65.36 o 
   3  10   7       31.55       10.38     37.07 o 
   4  10   7     1154.77     1080.62     61.84 o 
   5  10   7       41.48       58.21     47.16 o 
   6  10   7      115.12       70.68     88.26 o 
   7  10   7     1683.69     1778.88    172.75 o 
  -8  11   7      815.88      930.65    108.72 o 
  -7  11   7     1047.77     1073.64     74.10 o 
  -6  11   7     2403.32     2178.20    229.79 o 
  -5  11   7     6795.88     6548.93    118.23 o 
  -4  11   7      256.80      281.37     36.96 o 
  -3  11   7     1156.44     1090.87     39.49 o 
  -2  11   7     2365.35     2369.27     64.58 o 
  -1  11   7     9850.89    10263.06    150.05 o 
   0  11   7     4041.04     4451.37     85.47 o 
   1  11   7      458.84      430.96     48.07 o 
   2  11   7      136.01       84.34     38.80 o 
   3  11   7     1017.25      941.20     59.20 o 
   4  11   7     1531.57     1539.61     73.28 o 
   5  11   7     2617.89     2494.67     92.87 o 
   6  11   7      419.28      371.08     63.84 o 
   7  11   7       21.70      -68.53     63.95 o 
  -7  12   7      129.01      218.26     94.16 o 
  -6  12   7       48.29       29.07     45.04 o 
  -5  12   7      128.34      132.09     51.35 o 
  -4  12   7     1401.91     1363.37     53.52 o 
  -3  12   7     3014.87     2911.21     61.91 o 
  -2  12   7     1939.11     1952.26     51.33 o 
  -1  12   7      405.66      419.38     48.50 o 
   0  12   7     3084.73     3152.34     74.28 o 
   1  12   7     1088.89     1196.89     61.21 o 
   2  12   7     1625.20     1518.47     70.05 o 
   3  12   7      248.77      191.75     50.17 o 
   4  12   7      106.60       -6.49     47.44 o 
   5  12   7      800.87      969.70     79.38 o 
   6  12   7      546.40      626.14    127.91 o 
  -6  13   7     1181.45     1336.11    116.46 o 
  -5  13   7     3767.80     3513.49    108.01 o 
  -4  13   7      405.25      494.54     48.40 o 
  -3  13   7      638.53      648.03     41.25 o 
  -2  13   7     1433.04     1323.12     46.18 o 
  -1  13   7     6653.32     6490.30    139.18 o 
   0  13   7     5776.11     6079.59    109.77 o 
   1  13   7      187.94      140.68     37.32 o 
   2  13   7      432.77      393.65     55.66 o 
   3  13   7      533.26      498.06     61.76 o 
   4  13   7      372.02      383.16     62.18 o 
   5  13   7     1495.00     1375.38     85.87 o 
   6  13   7      458.62      452.61     74.28 o 
  -6  14   7      430.32      338.79    108.42 o 
  -5  14   7      413.44      408.72     94.47 o 
  -4  14   7     3328.42     3291.92     85.18 o 
  -3  14   7      756.57      879.84     54.93 o 
  -2  14   7     1259.20     1205.81     47.15 o 
  -1  14   7        2.83        1.38     36.88 o 
   0  14   7     1001.78      981.19     51.06 o 
   1  14   7     1215.64     1302.96     56.44 o 
   2  14   7     2639.44     2658.48    142.16 o 
   3  14   7     1427.29     1470.06     77.46 o 
   4  14   7       14.01       16.71     56.01 o 
   5  14   7     1396.81     1205.34     84.03 o 
  -5  15   7       68.27      -70.24     89.99 o 
  -4  15   7      278.31      216.53     60.06 o 
  -3  15   7      387.53      429.31     51.43 o 
  -2  15   7      789.30      909.67     49.54 o 
  -1  15   7      648.23      646.95     54.75 o 
   0  15   7     1967.49     2069.03     67.79 o 
   1  15   7      117.36       93.50     42.54 o 
   2  15   7      165.93      140.67     45.56 o 
   3  15   7     1523.84     1402.38     81.42 o 
   4  15   7     1086.49     1153.46     85.17 o 
  -4  16   7     2364.17     2433.81    149.14 o 
  -3  16   7     2264.55     2343.52     95.01 o 
  -2  16   7      777.83      857.56     62.40 o 
  -1  16   7      110.44       28.29     56.95 o 
   0  16   7      756.30      763.36     98.34 o 
   1  16   7     2280.00     2494.52    130.66 o 
   2  16   7     1863.43     1927.05    112.79 o 
   3  16   7      571.78      648.85     79.85 o 
  -3  17   7      558.59      720.84    119.92 o 
  -2  17   7      156.90      136.48     65.65 o 
  -1  17   7       16.64       -9.47     86.83 o 
   0  17   7       27.33       58.84     87.75 o 
   1  17   7      165.55      187.79     66.34 o 
   2  17   7        2.20      -67.11     62.05 o 
 -10   0   8     1875.38     2338.53    151.58 o 
  -9   0   8     4204.90     4484.14    189.55 o 
  -8   0   8     4360.98     4654.55    179.88 o 
  -7   0   8     1663.37     1583.69    100.78 o 
  -6   0   8     2527.42     2772.39    120.94 o 
  -5   0   8     8950.54     8581.45    226.50 o 
  -4   0   8    16549.21    15499.00    344.59 o 
  -3   0   8    13840.75    14200.36    216.20 o 
  -2   0   8      943.93     1128.06     37.95 o 
  -1   0   8     8775.44     8692.26    232.56 o 
   0   0   8     7729.51       12.22     20.16 o 
   2   0   8    10699.70    10030.66    221.92 o 
   3   0   8     6995.78     7553.08    183.44 o 
   4   0   8      376.44      427.25     51.71 o 
   5   0   8    12768.50    13464.34    313.85 o 
   6   0   8     5254.16     5458.14    129.04 o 
   7   0   8     4264.70     4430.38    251.39 o 
   8   0   8     1468.45     1381.71     82.74 o 
 -10   1   8       23.24       33.57     84.44 o 
  -9   1   8      113.89       56.83     58.40 o 
  -8   1   8      169.91      107.28     51.10 o 
  -7   1   8        1.71       31.09     39.80 o 
  -6   1   8      406.04      299.07     43.51 o 
  -5   1   8      651.56      604.96     42.53 o 
  -4   1   8      334.51      295.01     43.42 o 
  -3   1   8      549.88      527.25     21.98 o 
  -2   1   8     2390.30     2657.59     44.45 o 
  -1   1   8      682.54      778.60     49.56 o 
   0   1   8      872.13      881.19     32.60 o 
   2   1   8      309.81      421.03     28.71 o 
   3   1   8        5.74        6.64     21.27 o 
   4   1   8      220.49      157.71     26.47 o 
   5   1   8      275.04      267.66     33.59 o 
   6   1   8      595.25      763.34     63.48 o 
   7   1   8      349.40      351.78     63.55 o 
   8   1   8      255.21      240.87     46.02 o 
 -10   2   8     2107.28     2118.68    103.54 o 
  -9   2   8     5065.49     5390.03    148.02 o 
  -8   2   8     2856.96     2910.64    100.86 o 
  -7   2   8       33.96       33.24     41.17 o 
  -6   2   8     2833.83     2861.72     85.92 o 
  -5   2   8    11307.45    10946.78    191.69 o 
  -4   2   8    10391.92    10550.94    145.35 o 
  -3   2   8     9707.01    10118.17    212.89 o 
  -2   2   8       20.61       14.84      9.61 o 
  -1   2   8     2721.55     2760.34     36.90 o 
   0   2   8     1400.86     1447.85     33.75 o 
   1   2   8    16389.92    16546.35    240.06 o 
   2   2   8    14470.39    14565.24    179.54 o 
   3   2   8     5197.39     5294.70     85.00 o 
   4   2   8      783.72      801.22     45.99 o 
   5   2   8     5060.66     5115.25     92.66 o 
   6   2   8     5132.86     5145.22     99.86 o 
   7   2   8     4246.20     4191.21    128.23 o 
   8   2   8     1162.33     1233.84     70.91 o 
 -10   3   8       46.45       50.50     67.03 o 
  -9   3   8       29.76       54.25     57.77 o 
  -8   3   8      124.38       97.92     47.95 o 
  -7   3   8        0.82      -26.65     38.62 o 
  -6   3   8      148.47      108.83     56.35 o 
  -5   3   8      601.29      560.79     85.15 o 
  -4   3   8      274.95      219.09     24.26 o 
  -3   3   8      362.15      314.04     24.76 o 
  -2   3   8     3286.38     3421.28     43.22 o 
  -1   3   8     2876.41     3014.76     39.19 o 
   0   3   8     1189.60     1274.26     31.94 o 
   1   3   8     2116.30     2351.02     94.52 o 
   2   3   8        5.69       25.72     18.41 o 
   3   3   8      184.91      232.39     31.12 o 
   4   3   8       36.20       53.26     23.76 o 
   5   3   8        1.26       13.66     29.17 o 
   6   3   8      212.60      215.20     70.75 o 
   7   3   8       17.53      -50.01     50.10 o 
   8   3   8       12.00      -38.91     61.11 o 
  -9   4   8     5217.37     5417.58    146.30 o 
  -8   4   8     1610.50     1486.62     75.79 o 
  -7   4   8      745.18      649.36     60.93 o 
  -6   4   8      165.43      143.49     38.57 o 
  -5   4   8     5210.37     5096.79    113.07 o 
  -4   4   8    12922.16    13095.94    147.78 o 
  -3   4   8     8191.72     7861.04    234.39 o 
  -2   4   8     1747.98     1519.17     33.41 o 
  -1   4   8     7114.91     7226.08     74.80 o 
   0   4   8     4696.63     4247.99     73.54 o 
   1   4   8    18438.71    18940.64    269.81 o 
   2   4   8     9221.94     9380.16    124.36 o 
   3   4   8     1292.76     1248.28     38.07 o 
   4   4   8        9.15       -6.48     23.80 o 
   5   4   8     2591.49     2521.27     81.41 o 
   6   4   8     2690.82     2644.28     89.17 o 
   7   4   8     4260.61     4363.29    124.37 o 
   8   4   8     1559.99     1469.02     86.23 o 
  -9   5   8       92.65       63.97     56.79 o 
  -8   5   8       37.06       29.96     47.17 o 
  -7   5   8     1752.56     1721.47     74.46 o 
  -6   5   8     2246.70     2202.11     79.22 o 
  -5   5   8       90.02       74.11     26.39 o 
  -4   5   8     1044.59     1055.20     33.13 o 
  -3   5   8       52.13       33.43     13.38 o 
  -2   5   8       24.78       23.19     17.29 o 
  -1   5   8        2.67        9.43     12.89 o 
   0   5   8     4145.04     4332.37     66.34 o 
   1   5   8      912.00      791.25     59.81 o 
   2   5   8      606.43      621.58     38.95 o 
   3   5   8      164.84       53.45     28.02 o 
   4   5   8      453.77      410.29     43.14 o 
   5   5   8      601.62      646.95    113.25 o 
   6   5   8      369.04      408.81     55.57 o 
   7   5   8       88.17       44.93     52.55 o 
   8   5   8      633.62      820.39     84.65 o 
  -9   6   8     3426.40     3315.02    115.49 o 
  -8   6   8     2042.16     1827.42     83.64 o 
  -7   6   8      236.59      178.05     49.77 o 
  -6   6   8      112.62       60.31     39.17 o 
  -5   6   8     5235.09     4994.71     90.76 o 
  -4   6   8     7250.84     7481.74    115.40 o 
  -3   6   8     5718.21     5750.02     68.74 o 
  -2   6   8     1183.71     1102.26     29.69 o 
  -1   6   8     2730.01     2667.54     58.83 o 
   0   6   8     9722.48     9574.55    163.04 o 
   1   6   8     8065.08     7940.53    170.92 o 
   2   6   8     6691.04     6647.94    129.25 o 
   3   6   8       88.34       75.07     30.31 o 
   4   6   8      391.06      382.56     43.90 o 
   5   6   8     4495.19     4162.34    108.87 o 
   6   6   8     1475.56     1418.74     76.60 o 
   7   6   8     2650.62     2605.28     99.70 o 
   8   6   8     1329.35     1269.31     86.03 o 
  -9   7   8        5.05      -15.80     62.48 o 
  -8   7   8      246.63      218.69     60.93 o 
  -7   7   8     1432.50     1483.02     73.21 o 
  -6   7   8     2387.87     2477.55     84.22 o 
  -5   7   8       77.38       49.86     28.93 o 
  -4   7   8      839.60      892.58     34.38 o 
  -3   7   8      834.41      862.84     29.84 o 
  -2   7   8       56.05       53.21     17.15 o 
  -1   7   8      523.91      527.33     25.21 o 
   0   7   8     1444.41     1392.57     56.04 o 
   1   7   8      201.26      119.00     29.60 o 
   2   7   8     1236.44     1307.62     66.42 o 
   3   7   8      620.27      469.91     45.09 o 
   4   7   8     2639.29     2719.33     84.34 o 
   5   7   8     1533.11     1552.72     70.82 o 
   6   7   8        1.18      -53.72     44.95 o 
   7   7   8      203.85      199.92     60.93 o 
   8   7   8     1154.67     1290.28     87.94 o 
  -9   8   8     2807.81     2945.84    114.42 o 
  -8   8   8     1522.11     1431.81    103.28 o 
  -7   8   8      164.94      107.20     49.64 o 
  -6   8   8     1259.20     1132.09     63.77 o 
  -5   8   8     5759.81     5380.80     98.59 o 
  -4   8   8     2881.53     2755.38     55.98 o 
  -3   8   8     2802.07     2949.20     48.10 o 
  -2   8   8     1026.78      998.28     31.88 o 
  -1   8   8     2551.33     2543.11     57.54 o 
   0   8   8     2443.32     2679.95     73.35 o 
   1   8   8     2219.34     2138.98     67.40 o 
   2   8   8     5894.16     5802.11    122.88 o 
   3   8   8     1319.15     1193.35     76.60 o 
   4   8   8      793.44      797.17     56.85 o 
   5   8   8     5686.69     5313.07    132.59 o 
   6   8   8     5939.85     6053.96    147.69 o 
   7   8   8     2004.01     1912.76     91.21 o 
  -8   9   8      448.57      421.61    124.65 o 
  -7   9   8      367.61      327.66    146.54 o 
  -6   9   8      658.76      740.36     59.69 o 
  -5   9   8       40.79       13.63     37.41 o 
  -4   9   8      189.22      115.82     41.78 o 
  -3   9   8      909.53      861.52     29.96 o 
  -2   9   8     2181.55     2116.07     54.49 o 
  -1   9   8     1182.29     1151.77     42.25 o 
   0   9   8      158.29      137.37     36.22 o 
   1   9   8      166.39      107.25     33.29 o 
   2   9   8      387.13      384.00     44.02 o 
   3   9   8     2926.53     2913.41     88.69 o 
   4   9   8     2290.66     2180.34     80.32 o 
   5   9   8      520.26      395.73     56.13 o 
   6   9   8      148.66      181.66     54.50 o 
   7   9   8      101.43       39.20     60.48 o 
  -8  10   8     1076.53     1162.03     85.97 o 
  -7  10   8        1.71       -8.52     88.87 o 
  -6  10   8     1107.91     1104.68     53.92 o 
  -5  10   8     6037.12     5850.79    216.12 o 
  -4  10   8     3750.47     3669.91     68.61 o 
  -3  10   8      766.02      831.28     35.37 o 
  -2  10   8      205.24      160.05     28.86 o 
  -1  10   8      532.40      518.01     36.73 o 
   0  10   8      211.76      230.65     38.68 o 
   1  10   8     8642.60     8729.71    166.30 o 
   2  10   8     5687.06     5686.58    127.92 o 
   3  10   8     1018.19      970.57     58.09 o 
   4  10   8      623.29      615.65    118.60 o 
   5  10   8     1648.36     1446.55     74.79 o 
   6  10   8     3554.78     3397.63    112.95 o 
   7  10   8     2475.23     2473.24    106.08 o 
  -7  11   8        6.69      -23.81     57.39 o 
  -6  11   8       27.48        2.20     42.07 o 
  -5  11   8     1393.90     1496.66    126.74 o 
  -4  11   8        1.13       -6.03     32.33 o 
  -3  11   8      318.71      380.93     60.11 o 
  -2  11   8     7521.00     7916.05    110.25 o 
  -1  11   8     1789.17     1924.86     56.68 o 
   0  11   8      573.48      620.09     43.40 o 
   1  11   8       26.60       16.14     49.17 o 
   2  11   8       48.78      100.96     40.99 o 
   3  11   8     1555.26     1459.60    120.48 o 
   4  11   8     1312.41     1111.93     68.06 o 
   5  11   8      538.67      461.04     64.28 o 
   6  11   8        8.87       -3.21     59.92 o 
  -7  12   8       73.70       62.00     84.39 o 
  -6  12   8       37.33      -38.82     55.17 o 
  -5  12   8     1166.32     1019.00     73.86 o 
  -4  12   8     6828.05     6853.97    122.72 o 
  -3  12   8     5628.13     5636.16    107.22 o 
  -2  12   8       45.99       80.54     32.75 o 
  -1  12   8      714.89      730.39     44.06 o 
   0  12   8     3709.87     3975.42     84.85 o 
   1  12   8     7489.84     7438.67    155.73 o 
   2  12   8      876.79      902.98     60.93 o 
   3  12   8      707.39      722.22     66.89 o 
   4  12   8       14.19      -11.71     48.69 o 
   5  12   8      122.43       48.95     56.53 o 
   6  12   8      695.83      814.70     82.49 o 
  -6  13   8     3719.27     3983.27    121.64 o 
  -5  13   8      843.51      934.17    162.27 o 
  -4  13   8      706.81      715.00     54.00 o 
  -3  13   8      407.00      415.60     54.70 o 
  -2  13   8      353.13      468.25     57.70 o 
  -1  13   8     1006.00     1067.87     61.88 o 
   0  13   8     4983.11     5253.20    102.26 o 
   1  13   8        3.01       -1.83     37.60 o 
   2  13   8     1392.88     1469.53     72.12 o 
   3  13   8     1402.30     1508.69     77.33 o 
   4  13   8      439.65      406.42     66.63 o 
   5  13   8        9.79       44.75     61.37 o 
  -6  14   8       74.69       56.91     98.13 o 
  -5  14   8      704.85      829.84     86.17 o 
  -4  14   8     2978.61     2975.77     82.05 o 
  -3  14   8     2161.52     2006.08     68.10 o 
  -2  14   8       46.41       95.40     38.03 o 
  -1  14   8      224.39      189.92     41.17 o 
   0  14   8     1310.48     1287.24     56.73 o 
   1  14   8     2928.87     2926.28     79.04 o 
   2  14   8     2350.63     2344.25    123.79 o 
   3  14   8       19.73        9.68     66.98 o 
   4  14   8        7.54      -70.50     59.03 o 
   5  14   8      430.90      449.91     76.24 o 
  -5  15   8      571.34      553.38    112.49 o 
  -4  15   8       64.26      -67.11     56.03 o 
  -3  15   8      716.61      803.78     69.25 o 
  -2  15   8      717.22      904.71     59.20 o 
  -1  15   8     1393.76     1454.87     62.16 o 
   0  15   8     1392.75     1284.42     59.81 o 
   1  15   8      133.03       57.42     42.83 o 
   2  15   8      538.68      573.87     56.68 o 
   3  15   8      517.97      601.27     77.93 o 
   4  15   8     1541.66     1590.05     90.66 o 
  -4  16   8      567.62      543.52     75.88 o 
  -3  16   8      288.30      390.07     66.73 o 
  -2  16   8      160.67      190.26     48.98 o 
  -1  16   8        1.44        2.07     46.97 o 
   0  16   8       90.54       66.82     47.51 o 
   1  16   8     1031.75     1067.60     61.62 o 
   2  16   8      804.79      906.17     82.51 o 
   3  16   8        1.88      -77.23     63.19 o 
  -1  17   8     1276.84     1204.28    115.75 o 
   0  17   8      672.07      895.51     82.95 o 
   1  17   8       95.89       33.72    109.18 o 
 -10   1   9       54.57        0.77     69.81 o 
  -9   1   9     1191.18     1189.95     80.25 o 
  -8   1   9     3650.52     3878.53    225.43 o 
  -7   1   9     5354.90     5423.17    198.05 o 
  -6   1   9     4846.34     4869.81    116.89 o 
  -5   1   9      584.04      673.95     44.98 o 
  -4   1   9     2633.86     2559.05     56.78 o 
  -3   1   9    20180.74    21720.31    223.36 o 
  -2   1   9    20761.62    21001.66    189.31 o 
  -1   1   9     7849.00     7549.22    183.77 o 
   0   1   9     2691.64     2630.51     60.94 o 
   1   1   9      787.30      781.31     51.41 o 
   2   1   9     4840.41     4687.46     89.82 o 
   3   1   9    20245.30    20845.19    304.70 o 
   4   1   9     9977.13     9880.15    171.98 o 
   5   1   9     1168.00     1237.42     48.00 o 
   6   1   9     5838.46     5649.04    107.37 o 
   7   1   9     3877.23     3935.88     86.35 o 
   8   1   9      890.80      975.92     70.37 o 
  -9   2   9      109.14      202.07     62.61 o 
  -8   2   9        0.10      -14.14     46.43 o 
  -7   2   9        0.53      -16.99     41.13 o 
  -6   2   9       23.63       66.40     36.43 o 
  -5   2   9      565.15      563.58     66.88 o 
  -4   2   9      742.22      712.30     34.93 o 
  -3   2   9     1426.04     1507.47     34.64 o 
  -2   2   9      197.56      201.38     17.25 o 
  -1   2   9     3036.12     3434.79     44.27 o 
   0   2   9     8122.50     9243.76    121.56 o 
   1   2   9     1579.83     1496.72    104.39 o 
   2   2   9     1067.08     1092.14     34.95 o 
   3   2   9       17.87      -21.10     20.45 o 
   4   2   9      948.20      929.48     40.19 o 
   5   2   9      129.11      159.71     32.80 o 
   6   2   9     1397.08     1439.10     57.45 o 
   7   2   9      406.48      460.53     93.96 o 
   8   2   9       14.34      -31.18     53.60 o 
  -9   3   9      529.50      530.92     80.27 o 
  -8   3   9     2425.85     2446.63     92.78 o 
  -7   3   9     5953.53     5892.36    139.22 o 
  -6   3   9     4438.55     4042.21    105.66 o 
  -5   3   9     1467.00     1299.85     56.80 o 
  -4   3   9      216.03      108.27     23.25 o 
  -3   3   9     8935.63     8369.81    302.47 o 
  -2   3   9    13154.74    13293.97    126.66 o 
  -1   3   9    26673.34    28135.24    247.44 o 
   0   3   9      724.66      868.96     29.11 o 
   1   3   9     4695.75     4990.96     91.37 o 
   2   3   9    12545.40    12994.12    204.79 o 
   3   3   9     9880.77    10092.10    138.48 o 
   4   3   9     3786.04     3688.14     73.67 o 
   5   3   9     1647.96     1565.64     52.38 o 
   6   3   9       94.50      113.75     46.56 o 
   7   3   9     2729.80     2965.32    103.84 o 
   8   3   9     2161.57     2230.45    103.52 o 
  -9   4   9      137.92       94.22    190.82 o 
  -8   4   9       31.37      -29.71     47.24 o 
  -7   4   9       54.87       -8.21     41.49 o 
  -6   4   9       86.20       56.60     38.25 o 
  -5   4   9      599.86      583.97     50.46 o 
  -4   4   9     3628.27     3851.35     74.61 o 
  -3   4   9     2839.43     3067.68     61.52 o 
  -2   4   9      219.07      258.44     19.15 o 
  -1   4   9     5376.26     5754.23     64.27 o 
   0   4   9     2222.66     2274.94     94.43 o 
   1   4   9      354.65      372.89     35.32 o 
   2   4   9      887.41      910.23     32.41 o 
   3   4   9       13.76        8.21     21.22 o 
   4   4   9      236.96      240.24     40.13 o 
   5   4   9      374.12      333.13     48.68 o 
   6   4   9      793.40      869.24     64.52 o 
   7   4   9        3.60      -18.28     53.22 o 
   8   4   9        0.45      -93.86     83.93 o 
  -9   5   9     1155.30     1103.31     78.51 o 
  -8   5   9     1153.95     1163.17     80.47 o 
  -7   5   9     5989.41     5618.82    135.98 o 
  -6   5   9     2606.06     2623.35     85.15 o 
  -5   5   9     1230.35     1167.28     57.26 o 
  -4   5   9       13.27        7.60     19.17 o 
  -3   5   9     7027.89     7384.67    108.94 o 
  -2   5   9     5229.17     4948.31     67.67 o 
  -1   5   9    18814.24    19518.49    197.66 o 
   0   5   9     3946.46     4424.59     72.99 o 
   1   5   9     9546.60     9646.92    165.02 o 
   2   5   9     7121.57     6573.09    128.06 o 
   3   5   9     5406.63     5370.63    116.07 o 
   4   5   9     2890.39     2627.98     80.83 o 
   5   5   9     1500.70     1392.64     67.00 o 
   6   5   9     1009.04      978.64     65.02 o 
   7   5   9     2145.31     2062.68     89.72 o 
   8   5   9     3114.57     3351.72    121.64 o 
  -9   6   9      285.18      265.16    189.86 o 
  -8   6   9      241.74      241.78     58.38 o 
  -7   6   9       40.98       48.59     45.49 o 
  -6   6   9     1015.52      874.04     56.97 o 
  -5   6   9      186.74      152.84     38.96 o 
  -4   6   9     1062.35      920.57     41.83 o 
  -3   6   9       44.10       16.09     16.69 o 
  -2   6   9      215.92      195.44     19.11 o 
  -1   6   9     1472.50     1773.37     36.74 o 
   0   6   9     1008.71     1042.69     46.21 o 
   1   6   9     1211.14     1429.65     53.77 o 
   2   6   9     1453.86     1289.03     81.29 o 
   3   6   9      175.93      118.99     33.74 o 
   4   6   9      571.56      483.28     49.15 o 
   5   6   9      672.81      575.17     58.84 o 
   6   6   9      722.77      718.94     67.74 o 
   7   6   9       68.30       73.41     56.46 o 
   8   6   9        5.50       -2.09     68.07 o 
  -9   7   9     1093.26     1220.12     94.94 o 
  -8   7   9     1763.19     1924.82     89.04 o 
  -7   7   9     4612.43     4592.72    174.69 o 
  -6   7   9     1748.77     1736.68    105.87 o 
  -5   7   9      307.89      252.75     35.01 o 
  -4   7   9      892.02      749.60     44.33 o 
  -3   7   9     4280.12     4434.64     66.75 o 
  -2   7   9     9545.92     9899.63    144.49 o 
  -1   7   9     6183.66     6580.75    103.09 o 
   0   7   9     1714.01     1886.97     66.17 o 
   1   7   9     1528.30     1553.52     57.84 o 
   2   7   9     3757.74     3674.08     92.61 o 
   3   7   9     7884.11     7796.00    154.30 o 
   4   7   9     4454.31     4328.53    110.34 o 
   5   7   9        1.85      -65.37     43.58 o 
   6   7   9      532.04      498.38     81.13 o 
   7   7   9     1161.85     1088.64     80.56 o 
  -8   8   9      709.69      758.93     77.05 o 
  -7   8   9       91.66       41.63     51.65 o 
  -6   8   9      593.71      650.62     64.80 o 
  -5   8   9       45.70        3.85     34.09 o 
  -4   8   9      634.33      560.55     34.42 o 
  -3   8   9       17.28      -25.81     23.41 o 
  -2   8   9      266.64      268.18     28.33 o 
  -1   8   9       14.82       31.85     22.56 o 
   0   8   9      101.81       47.78     28.46 o 
   1   8   9     1738.30     1732.46     63.09 o 
   2   8   9      743.06      670.78     49.88 o 
   3   8   9      570.48      575.46     51.99 o 
   4   8   9     3938.92     3589.76    112.28 o 
   5   8   9     4060.14     3639.18    108.45 o 
   6   8   9       43.13       72.60     54.15 o 
   7   8   9       11.99      -17.38     60.37 o 
  -8   9   9     1714.57     1656.55     88.12 o 
  -7   9   9     2277.80     2500.00     96.24 o 
  -6   9   9     3689.24     3802.31    283.10 o 
  -5   9   9        9.56      -37.78     28.14 o 
  -4   9   9      912.55      813.39     42.83 o 
  -3   9   9     6327.04     6726.77    151.17 o 
  -2   9   9     7393.98     7517.67    117.68 o 
  -1   9   9     2691.06     2573.11     62.24 o 
   0   9   9      121.47       57.54     25.42 o 
   1   9   9        2.45       23.88     33.80 o 
   2   9   9     1462.74     1461.80    103.84 o 
   3   9   9    14170.40    13963.66    378.49 o 
   4   9   9     3015.06     2806.09     93.07 o 
   5   9   9      175.62      173.15     52.86 o 
   6   9   9     1970.44     1772.06     86.81 o 
   7   9   9     1905.60     1970.17     97.76 o 
  -8  10   9      412.15      482.22     76.50 o 
  -7  10   9      678.96      657.05    116.46 o 
  -6  10   9      394.94      393.54    198.46 o 
  -5  10   9      794.82      812.32     73.57 o 
  -4  10   9      417.18      467.88     71.24 o 
  -3  10   9     2002.44     1980.84     59.57 o 
  -2  10   9      421.25      440.30     37.65 o 
  -1  10   9     3146.13     3290.20     72.81 o 
   0  10   9    10181.63    10744.76    286.97 o 
   1  10   9      848.39      944.30     55.78 o 
   2  10   9      235.79      250.42     51.15 o 
   3  10   9       68.85      -15.95     49.78 o 
   4  10   9     1846.17     1677.93     77.24 o 
   5  10   9     1002.54     1029.81     73.62 o 
   6  10   9      226.16      237.00     64.28 o 
  -7  11   9     2147.05     2147.59    115.75 o 
  -6  11   9     1094.90     1111.75    115.24 o 
  -5  11   9       98.22      110.72     38.97 o 
  -4  11   9       43.89      -28.81     33.20 o 
  -3  11   9     3667.89     3610.62     82.89 o 
  -2  11   9     5848.63     5918.96    105.22 o 
  -1  11   9     2764.52     2824.78     69.52 o 
   0  11   9      123.68      141.55     33.13 o 
   1  11   9       39.68       67.52     40.54 o 
   2  11   9     1239.22     1284.75     65.19 o 
   3  11   9     5219.66     5276.15    130.67 o 
   4  11   9     2029.84     1863.02    116.71 o 
   5  11   9     1035.94     1093.79     83.32 o 
   6  11   9      111.34       24.70     69.07 o 
  -7  12   9        7.52      -68.41     88.67 o 
  -6  12   9      159.51      177.74     78.69 o 
  -5  12   9      755.63      880.06     66.65 o 
  -4  12   9     2366.14     2303.09     69.47 o 
  -3  12   9     4197.42     4174.25     91.96 o 
  -2  12   9        5.09       11.55     32.90 o 
  -1  12   9     4427.84     4503.02     92.08 o 
   0  12   9     6067.99     6393.42    115.44 o 
   1  12   9      208.80      220.36     75.13 o 
   2  12   9      781.98      837.51     63.84 o 
   3  12   9        2.41        5.79     46.36 o 
   4  12   9      432.85      403.92    111.62 o 
   5  12   9     1022.08     1106.56     86.11 o 
  -6  13   9      301.32      381.14     99.66 o 
  -5  13   9      138.50       12.77    175.96 o 
  -4  13   9       61.51       82.45     53.07 o 
  -3  13   9     1296.22     1237.60     56.35 o 
  -2  13   9     3264.88     3140.02     78.70 o 
  -1  13   9     1905.52     1833.92     62.44 o 
   0  13   9       82.44       84.60     37.20 o 
   1  13   9      689.79      803.99     69.49 o 
   2  13   9      966.89     1027.93     68.95 o 
   3  13   9      886.35      954.53     78.25 o 
   4  13   9     1233.38     1180.89     77.72 o 
   5  13   9     2720.01     2439.90    102.40 o 
  -5  14   9     1331.78     1340.19     83.74 o 
  -4  14   9     2338.00     2411.79     76.94 o 
  -3  14   9      952.17     1066.26     57.06 o 
  -2  14   9        0.44       30.86     40.95 o 
  -1  14   9      423.02      477.69     57.55 o 
   0  14   9     1076.28     1149.55     56.20 o 
   1  14   9     1317.11     1338.16     59.48 o 
   2  14   9     2991.53     2866.13    102.70 o 
   3  14   9      433.55      427.79     68.36 o 
   4  14   9      276.39      320.82     70.13 o 
  -5  15   9        0.32      -27.79    101.39 o 
  -4  15   9      225.33      277.92     57.34 o 
  -3  15   9     1040.34     1168.68    162.93 o 
  -2  15   9     2137.58     2162.05    144.30 o 
  -1  15   9     1120.89     1093.39     59.57 o 
   0  15   9      267.84      262.55     49.08 o 
   1  15   9      117.74       77.62     46.95 o 
   2  15   9      886.81      968.35     67.68 o 
   3  15   9      974.06     1045.17     78.67 o 
  -3  16   9      624.90      825.50     80.13 o 
  -2  16   9       15.68       94.16     86.33 o 
  -1  16   9      650.37      751.66     82.40 o 
   0  16   9      560.18      663.81     61.71 o 
   1  16   9     1703.09     1798.23     71.99 o 
   2  16   9     1926.94     2106.13     80.08 o 
  -9   0  10     3586.25     3747.93    175.71 o 
  -8   0  10     1228.41     1173.44    102.10 o 
  -7   0  10     2799.12     2931.91    136.41 o 
  -6   0  10    17841.38    18718.39    433.46 o 
  -5   0  10     9143.01     9039.85    240.14 o 
  -4   0  10     4360.55     4502.85     96.88 o 
  -3   0  10       20.10       87.52     24.08 o 
  -2   0  10     5382.13     5821.14    107.78 o 
  -1   0  10     8360.42     8132.54    136.36 o 
   2   0  10      684.48      842.39     55.68 o 
   3   0  10      826.70      843.91     60.47 o 
   4   0  10       64.10       90.19     46.62 o 
   5   0  10    13013.98    12962.17    226.66 o 
   6   0  10     4059.23     4068.00    113.11 o 
   7   0  10      171.08      246.92    105.46 o 
   8   0  10     1256.66     1461.12    128.88 o 
  -9   1  10       11.87      -63.41     55.88 o 
  -8   1  10       67.61       75.84     78.69 o 
  -7   1  10      425.79      437.27     57.32 o 
  -6   1  10       63.01       47.55     36.52 o 
  -5   1  10       77.62       86.85     32.78 o 
  -4   1  10       97.50       67.07     22.14 o 
  -3   1  10     3857.72     3755.18     58.85 o 
  -2   1  10      109.77      177.92     29.42 o 
  -1   1  10     1391.61     1380.33     31.60 o 
   0   1  10        0.32        9.42     18.60 o 
   1   1  10      393.20      356.91     44.59 o 
   2   1  10     3859.06     4205.08     86.30 o 
   3   1  10       20.56      -19.61     26.42 o 
   4   1  10        5.44       -3.18     25.94 o 
   5   1  10      392.87      466.22     52.37 o 
   6   1  10        0.07      -60.69     40.46 o 
   7   1  10      251.00      181.19     49.21 o 
   8   1  10        0.90      -17.86     57.51 o 
  -9   2  10     2802.78     2849.21    110.20 o 
  -8   2  10      645.89      667.64     71.20 o 
  -7   2  10     2070.62     1865.60     79.10 o 
  -6   2  10    11688.40    11665.42    213.17 o 
  -5   2  10     9801.51     9577.72    277.66 o 
  -4   2  10     3073.45     2922.36     63.04 o 
  -3   2  10        1.19       55.03     16.12 o 
  -2   2  10      868.80      741.55     31.78 o 
  -1   2  10     4669.24     4151.27     52.21 o 
   0   2  10    17392.11    18292.74    220.11 o 
   1   2  10    15625.88    16458.45    358.94 o 
   2   2  10      507.88      510.56     30.65 o 
   3   2  10      938.62      916.05     36.99 o 
   4   2  10     2361.01     2407.88     60.29 o 
   5   2  10     7549.58     7679.56    151.51 o 
   6   2  10     4468.82     4805.39    125.60 o 
   7   2  10      493.90      509.38     69.53 o 
   8   2  10       20.03      -30.86     57.59 o 
  -9   3  10      100.52       22.60     58.40 o 
  -8   3  10       61.78       88.50     51.59 o 
  -7   3  10     1135.93     1198.98     66.66 o 
  -6   3  10       29.46        7.76     37.16 o 
  -5   3  10      338.26      289.52     57.47 o 
  -4   3  10       52.59       19.55     25.86 o 
  -3   3  10     9463.81     9866.56    134.05 o 
  -2   3  10       77.57       43.63     20.78 o 
  -1   3  10      563.37      674.55     27.37 o 
   0   3  10     1393.64     1491.70     39.13 o 
   1   3  10     2807.87     2864.39     73.60 o 
   2   3  10     1560.10     1722.04     44.34 o 
   3   3  10        0.87        0.58     23.69 o 
   4   3  10      683.51      646.82     38.77 o 
   5   3  10      200.05      183.67     45.01 o 
   6   3  10      248.37      175.51     54.36 o 
   7   3  10      163.61      188.99     61.26 o 
   8   3  10       18.28       47.57     58.64 o 
  -9   4  10     1407.85     1309.04     82.79 o 
  -8   4  10        1.57      -42.36     48.75 o 
  -7   4  10     1824.34     1745.32     77.81 o 
  -6   4  10      284.55      239.63     44.29 o 
  -5   4  10    10129.17    10612.41    193.75 o 
  -4   4  10     7186.83     7359.73    116.07 o 
  -3   4  10     2718.44     2809.81     60.00 o 
  -2   4  10      885.68      870.07     23.55 o 
  -1   4  10    19376.91    20388.90    186.44 o 
   0   4  10     1417.60     1325.14     37.05 o 
   1   4  10     2059.88     1757.12     75.53 o 
   2   4  10     1676.17     1721.56     44.18 o 
   3   4  10        1.07       25.84     30.48 o 
   4   4  10     4087.13     3868.53    100.48 o 
   5   4  10     7375.87     7341.72    164.97 o 
   6   4  10     4451.15     4386.23    121.63 o 
   7   4  10     1324.06     1388.80     82.15 o 
   8   4  10      139.79      270.18     94.47 o 
  -9   5  10       68.08       53.17     65.46 o 
  -8   5  10      461.03      423.33     62.58 o 
  -7   5  10      122.70      103.98     54.11 o 
  -6   5  10       88.95        8.25     38.99 o 
  -5   5  10       31.11      -12.79     26.76 o 
  -4   5  10     1256.87     1202.71     54.18 o 
  -3   5  10      682.25      633.80     45.71 o 
  -2   5  10      255.84      252.64     29.89 o 
  -1   5  10      220.85      183.76     17.02 o 
   0   5  10     2448.29     2313.57     48.16 o 
   1   5  10      123.03       91.20     28.96 o 
   2   5  10     1358.84     1301.02     55.53 o 
   3   5  10     1554.86     1470.33     65.20 o 
   4   5  10      456.93      349.66     46.81 o 
   5   5  10      189.87      152.53     86.33 o 
   6   5  10       99.23       36.70     51.85 o 
   7   5  10      126.80       69.84     60.78 o 
   8   5  10      601.97      689.64    180.34 o 
  -9   6  10     1138.26     1242.51     91.44 o 
  -8   6  10      162.20      118.28     56.50 o 
  -7   6  10      380.18      335.88     57.27 o 
  -6   6  10     1431.00     1239.38     65.45 o 
  -5   6  10     9079.97     8714.93    137.36 o 
  -4   6  10     4686.35     4643.85     87.42 o 
  -3   6  10     1161.91     1178.52     42.01 o 
  -2   6  10      671.69      692.43     27.49 o 
  -1   6  10    13371.49    13570.75    178.36 o 
   0   6  10     6919.04     7778.30    161.30 o 
   1   6  10     1885.56     1656.35     58.88 o 
   2   6  10      180.79      188.53     35.82 o 
   3   6  10      336.68      297.72     43.06 o 
   4   6  10     2210.75     2301.63    100.98 o 
   5   6  10     4061.90     3940.02    110.74 o 
   6   6  10     2682.23     2770.55     99.05 o 
   7   6  10     1218.92     1148.28     76.64 o 
  -9   7  10       31.86        0.07     79.61 o 
  -8   7  10      816.16      968.66    105.97 o 
  -7   7  10       55.08       22.25     49.43 o 
  -6   7  10      167.28      106.80     87.04 o 
  -5   7  10      133.02      106.99     31.32 o 
  -4   7  10      835.57      813.74     40.88 o 
  -3   7  10       45.76       46.79     25.00 o 
  -2   7  10      562.56      588.87     27.92 o 
  -1   7  10     1282.01     1347.90     50.27 o 
   0   7  10     2277.81     2322.99     70.07 o 
   1   7  10       37.55       12.53     30.48 o 
   2   7  10     1196.00     1188.39     56.01 o 
   3   7  10       41.12       92.12     38.81 o 
   4   7  10      190.87      192.52     45.55 o 
   5   7  10      559.58      580.75     73.04 o 
   6   7  10      164.06      115.68     58.70 o 
   7   7  10     1007.75     1100.08     90.80 o 
  -8   8  10      106.22       96.03     59.42 o 
  -7   8  10      598.79      530.20     65.51 o 
  -6   8  10     5908.99     5840.31    199.02 o 
  -5   8  10     6805.88     6743.50    117.35 o 
  -4   8  10      923.00      938.87     44.76 o 
  -3   8  10       24.52       22.02     25.65 o 
  -2   8  10      145.84      127.08     26.84 o 
  -1   8  10     7866.70     8111.02    125.54 o 
   0   8  10    10212.44    10577.93    187.61 o 
   1   8  10     2080.69     2096.08     71.76 o 
   2   8  10      804.62      776.61     50.93 o 
   3   8  10       43.97       40.65     38.21 o 
   4   8  10     2374.65     2367.11     86.08 o 
   5   8  10     4067.70     3767.39    112.48 o 
   6   8  10     1402.63     1388.37     79.85 o 
   7   8  10      199.63      187.61     72.84 o 
  -8   9  10     1496.65     1523.05     87.21 o 
  -7   9  10      911.49      977.53     80.73 o 
  -6   9  10     1678.91     1731.46     80.42 o 
  -5   9  10        1.37       40.18     29.13 o 
  -4   9  10     1218.85     1105.96     48.25 o 
  -3   9  10      260.62      355.54     44.43 o 
  -2   9  10      393.15      428.80     44.80 o 
  -1   9  10     3605.96     3612.91     76.54 o 
   0   9  10        1.39      -10.54     26.40 o 
   1   9  10     2542.90     2549.46     91.26 o 
   2   9  10     1489.69     1541.36     67.35 o 
   3   9  10       23.17       27.97     41.08 o 
   4   9  10       42.09       -1.26     44.65 o 
   5   9  10      135.75       63.65     51.92 o 
   6   9  10        2.92        8.05     59.87 o 
  -8  10  10      247.04      217.53     70.59 o 
  -7  10  10     1239.86     1185.87     77.29 o 
  -6  10  10     6245.21     2491.94    130.10 o 
  -5  10  10     3926.80     3737.65     86.83 o 
  -4  10  10      114.71       80.38     34.86 o 
  -3  10  10       57.79      -14.39     35.55 o 
  -2  10  10       43.06      -34.11     28.04 o 
  -1  10  10     3285.13     3290.51     74.63 o 
   0  10  10     5172.40     5291.58    120.52 o 
   1  10  10     5695.22     5615.17    128.38 o 
   2  10  10      892.07      780.98     59.20 o 
   3  10  10      375.58      342.36     53.30 o 
   4  10  10     2140.48     2046.76     85.19 o 
   5  10  10     2656.80     2447.24    212.20 o 
   6  10  10      539.07      663.51     78.66 o 
  -7  11  10      628.92      726.64    109.43 o 
  -6  11  10     1893.99     1860.48    123.07 o 
  -5  11  10      246.93      287.68     57.87 o 
  -4  11  10     2340.81     2241.39     72.05 o 
  -3  11  10     2243.10     2403.52     84.75 o 
  -2  11  10     2329.91     2450.44     71.61 o 
  -1  11  10       49.72       58.19     31.08 o 
   0  11  10     1737.59     1782.93     58.04 o 
   1  11  10      811.91      793.29     57.42 o 
   2  11  10      494.51      542.04     58.26 o 
   3  11  10      695.48      746.07     68.02 o 
   4  11  10      485.22      439.37     64.50 o 
   5  11  10        0.41      -39.90     57.34 o 
   6  11  10       61.22       35.09     66.11 o 
  -7  12  10       46.29       46.52     95.08 o 
  -6  12  10     1481.27     1368.08    111.37 o 
  -5  12  10     2299.28     2093.22     88.81 o 
  -4  12  10     2455.69     2383.32     81.99 o 
  -3  12  10      562.28      569.86     59.16 o 
  -2  12  10      746.22      810.67     53.78 o 
  -1  12  10     1664.58     1728.38     60.27 o 
   0  12  10     2033.74     2178.83     66.63 o 
   1  12  10     2902.14     2697.26     91.29 o 
   2  12  10      186.06      157.78     51.39 o 
   3  12  10      377.78      289.45     58.79 o 
   4  12  10      517.96      561.40     85.31 o 
   5  12  10     2068.61     1927.20     93.12 o 
  -6  13  10      256.47      126.74     91.72 o 
  -5  13  10      373.15      376.72     52.21 o 
  -4  13  10     1162.93     1289.77     60.63 o 
  -3  13  10     1726.23     1819.92     98.69 o 
  -2  13  10     1546.67     1542.27     74.19 o 
  -1  13  10      199.09      209.03     41.57 o 
   0  13  10       45.86       59.04     38.38 o 
   1  13  10      350.72      320.67     46.67 o 
   2  13  10     1781.65     1773.40     83.10 o 
   3  13  10     2184.31     2056.36     90.21 o 
   4  13  10      868.49      978.58     83.47 o 
  -5  14  10     1832.69     1876.64    135.39 o 
  -4  14  10      806.64      877.15     86.08 o 
  -3  14  10      113.92       42.67     54.00 o 
  -2  14  10      417.77      415.58     61.25 o 
  -1  14  10     1093.27     1115.25     56.81 o 
   0  14  10     1493.56     1594.02     63.92 o 
   1  14  10     2227.21     2065.24     71.77 o 
   2  14  10        3.44       19.67     55.93 o 
   3  14  10      161.98      172.61     64.60 o 
   4  14  10      425.90      542.04     77.16 o 
  -4  15  10     1214.57     1271.00    116.71 o 
  -3  15  10     1415.15     1462.18     79.87 o 
  -2  15  10      903.51     1160.49    134.88 o 
  -1  15  10      193.85      177.52     48.01 o 
   0  15  10      523.84      552.40     56.80 o 
   1  15  10        2.74       44.61     47.92 o 
   2  15  10     3040.05     3042.87     89.87 o 
   3  15  10     1881.37     1828.25     94.98 o 
  -3  16  10        4.49      -19.46     76.15 o 
  -2  16  10      363.83      284.32     93.55 o 
  -1  16  10      981.61     1099.90     70.84 o 
   0  16  10     1433.41     1403.12     68.61 o 
   1  16  10      546.95      658.48     64.12 o 
  -9   1  11     4306.87     4525.72    236.94 o 
  -8   1  11     4594.65     4750.73    133.23 o 
  -7   1  11     2200.57     2171.24     87.09 o 
  -6   1  11      581.92      599.08     56.02 o 
  -5   1  11      244.89      118.97     35.86 o 
  -4   1  11     6861.52     6775.35     92.32 o 
  -3   1  11    18415.62    18841.28    200.98 o 
  -2   1  11     5045.52     5043.26     61.48 o 
  -1   1  11      109.49       98.61     24.08 o 
   0   1  11        3.57      -16.74     19.64 o 
   1   1  11    10798.78    10893.41    253.48 o 
   2   1  11    24652.74    23908.05    345.17 o 
   3   1  11    12056.09    12443.04    168.64 o 
   4   1  11     1103.21     1037.27     45.72 o 
   5   1  11       14.41       62.18     34.75 o 
   6   1  11     4889.42     4813.02    127.68 o 
   7   1  11     6062.17     6350.87    165.57 o 
   8   1  11      871.05      881.34     95.03 o 
  -9   2  11       29.13       39.19     82.41 o 
  -8   2  11       48.66       57.03     53.34 o 
  -7   2  11     2574.29     2605.11     92.53 o 
  -6   2  11      161.69      180.76     43.30 o 
  -5   2  11      237.18      179.42     52.78 o 
  -4   2  11      218.16       97.94     24.35 o 
  -3   2  11        9.84        8.78     16.86 o 
  -2   2  11       43.83       25.26     13.66 o 
  -1   2  11      589.63      474.54     51.46 o 
   0   2  11        1.10       23.24     31.42 o 
   1   2  11        0.31       -2.14     36.34 o 
   2   2  11      854.17      881.32     45.84 o 
   3   2  11      393.85      381.59     34.71 o 
   4   2  11       16.23      -14.11     28.80 o 
   5   2  11     1091.32     1124.72     63.56 o 
   6   2  11      879.70      894.31     70.03 o 
   7   2  11      614.87      700.61     78.95 o 
   8   2  11       17.49        0.93     60.93 o 
  -9   3  11     2346.93     2348.97    101.80 o 
  -8   3  11     2685.91     2858.21    103.45 o 
  -7   3  11     1509.31     1430.38     71.89 o 
  -6   3  11     1337.61     1332.57     66.98 o 
  -5   3  11      590.84      564.10     77.32 o 
  -4   3  11     5132.54     4839.33     88.53 o 
  -3   3  11    17729.74    17909.59    221.74 o 
  -2   3  11     4887.23     4906.11     60.55 o 
  -1   3  11     2029.12     2050.70     35.88 o 
   0   3  11      142.81       83.77     31.00 o 
   1   3  11     8499.67     8144.53    139.20 o 
   2   3  11    13213.67    13642.44    217.06 o 
   3   3  11     5290.45     5505.40     93.19 o 
   4   3  11       35.81       52.46     37.23 o 
   5   3  11     1677.70     1614.61     75.43 o 
   6   3  11      753.08      887.36     73.93 o 
   7   3  11     3422.15     3372.13    115.03 o 
  -9   4  11       84.33      -24.52     60.40 o 
  -8   4  11       63.94       66.78     54.41 o 
  -7   4  11      169.28       89.54     48.87 o 
  -6   4  11       87.14       52.42     41.39 o 
  -5   4  11      234.99      210.90     36.03 o 
  -4   4  11      495.51      464.53     69.54 o 
  -3   4  11      138.51       70.98     22.76 o 
  -2   4  11      840.35      830.11     24.73 o 
  -1   4  11      745.12      761.39     29.75 o 
   0   4  11      170.50       72.37     19.85 o 
   1   4  11      613.98      647.46     37.03 o 
   2   4  11      644.72      654.51     73.60 o 
   3   4  11      494.11      492.78     47.83 o 
   4   4  11      360.51      316.20     46.47 o 
   5   4  11      738.04      746.98     64.33 o 
   6   4  11       65.46       11.37     49.62 o 
   7   4  11        6.69      -25.10     60.40 o 
  -9   5  11     1870.13     1800.56    108.06 o 
  -8   5  11      796.59      829.15     87.14 o 
  -7   5  11     3613.83     3604.44    109.82 o 
  -6   5  11     3061.91     3076.32     96.28 o 
  -5   5  11     1323.04     1234.32     63.80 o 
  -4   5  11     4423.38     4355.82    104.88 o 
  -3   5  11    10405.60    10892.58    153.00 o 
  -2   5  11     2769.92     2532.51     47.31 o 
  -1   5  11     3342.53     3274.39     46.69 o 
   0   5  11        1.57       -1.89     25.83 o 
   1   5  11     5933.10     5843.25    119.88 o 
   2   5  11     5671.14     5610.54    120.59 o 
   3   5  11     4205.24     4139.40    104.53 o 
   4   5  11      293.62      294.13     46.60 o 
   5   5  11      299.94      250.01     53.07 o 
   6   5  11      700.58      754.96     73.89 o 
   7   5  11     3959.82     3745.80    122.34 o 
  -9   6  11       87.33      132.63     66.69 o 
  -8   6  11       43.27       -1.39     56.84 o 
  -7   6  11       29.55      -16.09     48.24 o 
  -6   6  11      778.54      907.44     61.90 o 
  -5   6  11        3.42      -42.20     28.13 o 
  -4   6  11      192.57      109.15     29.45 o 
  -3   6  11       74.84       17.18     24.68 o 
  -2   6  11      639.36      677.09     29.03 o 
  -1   6  11      300.75      279.67     35.01 o 
   0   6  11     2591.12     2512.57     72.39 o 
   1   6  11     1186.84     1152.97     53.59 o 
   2   6  11      294.68      174.22     38.26 o 
   3   6  11      377.80      369.25     46.03 o 
   4   6  11      844.56      783.76     56.40 o 
   5   6  11      703.55      750.32     66.68 o 
   6   6  11       89.35       27.23    107.60 o 
   7   6  11       70.60      -29.59     62.51 o 
  -8   7  11     2023.21     2044.41     94.07 o 
  -7   7  11     2348.05     2379.11     92.84 o 
  -6   7  11      829.78      706.88     85.97 o 
  -5   7  11      553.70      643.54     56.28 o 
  -4   7  11     5063.47     5002.18     94.72 o 
  -3   7  11     5070.30     5204.69    145.46 o 
  -2   7  11     4955.44     4719.02     85.22 o 
  -1   7  11      539.01      630.64     38.15 o 
   0   7  11      214.27      159.75     37.82 o 
   1   7  11     4775.75     4760.80    109.95 o 
   2   7  11     3865.26     3772.22    115.49 o 
   3   7  11     6908.98     6958.03    148.82 o 
   4   7  11      334.28      300.68     51.28 o 
   5   7  11       98.56       17.38     51.02 o 
   6   7  11     1415.01     1426.30     82.72 o 
   7   7  11     4148.86     4148.74    134.45 o 
  -8   8  11      116.19       62.56     63.12 o 
  -7   8  11      218.09      165.84     57.87 o 
  -6   8  11      465.22      463.51     72.12 o 
  -5   8  11      697.24      753.33     48.08 o 
  -4   8  11      383.48      366.44     38.57 o 
  -3   8  11      352.75      324.19     42.98 o 
  -2   8  11      853.93      832.66     40.53 o 
  -1   8  11      106.03      148.36     28.93 o 
   0   8  11     1797.32     1977.63     85.41 o 
   1   8  11     3734.45     3661.49     97.25 o 
   2   8  11      813.40      787.26     58.33 o 
   3   8  11      979.95      848.75     57.46 o 
   4   8  11     1910.47     1855.59     78.74 o 
   5   8  11       50.68      -28.45     68.10 o 
   6   8  11      185.57       84.09     60.14 o 
  -8   9  11     2324.03     2480.06    105.27 o 
  -7   9  11     2164.57     2294.27     95.51 o 
  -6   9  11        1.60       -9.40     49.44 o 
  -5   9  11     1105.30     1006.56     60.95 o 
  -4   9  11     3872.61     3841.56    105.16 o 
  -3   9  11     3186.21     3290.09     95.19 o 
  -2   9  11     2299.04     2285.09     60.94 o 
  -1   9  11     2987.97     3168.53    110.72 o 
   0   9  11     1523.50     1474.61     52.10 o 
   1   9  11     5377.54     5562.69    126.72 o 
   2   9  11     5305.09     5389.19    187.26 o 
   3   9  11     6062.26     5802.13    138.15 o 
   4   9  11      901.96      886.51     72.17 o 
   5   9  11      380.48      326.23     63.93 o 
   6   9  11     1090.32     1128.55    139.36 o 
  -7  10  11      664.35      746.02     98.19 o 
  -6  10  11     1303.55     1393.63    108.92 o 
  -5  10  11     1297.94     1364.44    126.03 o 
  -4  10  11     1922.80     2042.07    112.23 o 
  -3  10  11      318.92      328.07     47.08 o 
  -2  10  11      203.48      163.85     41.81 o 
  -1  10  11     4130.62     4394.57    103.77 o 
   0  10  11     3135.45     3123.88     92.24 o 
   1  10  11      108.92      130.71     48.86 o 
   2  10  11        5.27      -50.15     48.25 o 
   3  10  11       92.66       92.72     51.82 o 
   4  10  11      943.96     1042.53     73.27 o 
   5  10  11      353.08      357.05    120.94 o 
   6  10  11      905.46     1021.71     91.67 o 
  -7  11  11      341.71      326.67     99.56 o 
  -6  11  11        2.70       35.63     76.45 o 
  -5  11  11      532.92      565.39     61.64 o 
  -4  11  11     1576.72     1482.66     72.04 o 
  -3  11  11     4864.56     4900.48    123.54 o 
  -2  11  11     2812.98     2744.94    114.83 o 
  -1  11  11      302.72      240.40     38.33 o 
   0  11  11      475.92      530.40     65.37 o 
   1  11  11     2183.33     2170.69    120.38 o 
   2  11  11     3999.29     3948.95    112.86 o 
   3  11  11     2084.53     2117.98     88.36 o 
   4  11  11     1239.43     1173.00     75.11 o 
   5  11  11      493.47      504.05     73.35 o 
  -6  12  11     1803.60     1831.36    126.94 o 
  -5  12  11     1734.11     1847.87     83.56 o 
  -4  12  11      750.48      755.77     69.81 o 
  -3  12  11        5.34      -54.53     43.77 o 
  -2  12  11      239.39      264.27     51.57 o 
  -1  12  11     2197.99     2223.96     68.04 o 
   0  12  11     1051.71     1037.30     57.41 o 
   1  12  11      217.07      204.79     53.19 o 
   2  12  11        6.21        8.78     49.24 o 
   3  12  11      342.75      469.04    110.40 o 
   4  12  11     1938.76     1942.91     91.60 o 
   5  12  11      860.44      889.49     86.27 o 
  -6  13  11       65.74       27.18     89.89 o 
  -5  13  11      170.90      143.08     67.49 o 
  -4  13  11     1478.79     1444.03     76.49 o 
  -3  13  11     3481.91     3700.87    111.91 o 
  -2  13  11     1069.77     1062.11     71.82 o 
  -1  13  11        8.29       25.96     40.07 o 
   0  13  11        1.95      -16.86     40.42 o 
   1  13  11     1919.65     2026.56     70.23 o 
   2  13  11     1539.22     1410.27     79.85 o 
   3  13  11      620.35      792.34     76.91 o 
   4  13  11       88.09       22.44     62.41 o 
  -5  14  11      603.09      682.16     76.70 o 
  -4  14  11        7.45       13.74     64.34 o 
  -3  14  11       17.71      -34.37     54.24 o 
  -2  14  11      172.50      145.20     56.82 o 
  -1  14  11      395.93      474.68     67.67 o 
   0  14  11     1883.27     1805.28     68.00 o 
   1  14  11     2240.85     2417.66     78.92 o 
   2  14  11        0.10       60.58     60.00 o 
   3  14  11      874.40      937.80     86.22 o 
  -4  15  11     1463.73     1422.80     84.09 o 
  -3  15  11     1363.52     1387.27     82.83 o 
  -2  15  11       76.29       87.04     57.61 o 
  -1  15  11       94.59       71.25     61.59 o 
   0  15  11      178.23      138.48     50.88 o 
   1  15  11     1239.56     1282.48     66.01 o 
   2  15  11      709.45      827.39     67.83 o 
  -1  16  11     1390.18     1507.23     88.18 o 
   0  16  11     3458.31     3636.13     98.33 o 
  -9   0  12      298.23       88.26     90.70 o 
  -8   0  12      327.48      324.94     87.75 o 
  -7   0  12     4075.25     4055.77    167.56 o 
  -6   0  12     3680.62     3770.43    149.95 o 
  -5   0  12     5216.66     5016.14    168.48 o 
  -4   0  12     2346.14     2493.46     72.58 o 
  -3   0  12      967.66      931.97     45.14 o 
  -2   0  12    25823.92    25792.85    373.07 o 
  -1   0  12    11997.20    11639.51    188.69 o 
   0   0  12      291.95       -5.29     31.66 o 
   2   0  12     1443.07     1509.78     77.37 o 
   3   0  12     8569.21     8727.53    219.48 o 
   4   0  12    19844.22    19178.72    419.62 o 
   5   0  12     6421.19     6571.08    147.33 o 
   6   0  12       29.08       30.13     84.39 o 
   7   0  12        0.42      221.41     99.25 o 
  -9   1  12       10.35      -56.25     60.79 o 
  -8   1  12      377.08      454.30     66.58 o 
  -7   1  12        0.20      -32.13     44.70 o 
  -6   1  12       75.29       37.40     40.48 o 
  -5   1  12      378.77      283.61     43.83 o 
  -4   1  12       23.27       17.60     26.86 o 
  -3   1  12       48.05       38.07     28.12 o 
  -2   1  12      421.71      645.01     47.48 o 
  -1   1  12      105.28      142.37     28.78 o 
   0   1  12      420.90      201.50     29.57 o 
   2   1  12      825.67      856.00     67.44 o 
   3   1  12      828.90      761.32     40.37 o 
   4   1  12      235.15      210.60     35.45 o 
   5   1  12        3.03      -25.26     56.97 o 
   6   1  12      412.27      394.67     66.15 o 
   7   1  12      247.79      243.35     57.54 o 
  -9   2  12      474.43      459.65     71.54 o 
  -8   2  12      132.45       84.84     54.31 o 
  -7   2  12     8204.04     8186.58    177.32 o 
  -6   2  12     6529.98     6860.09    166.49 o 
  -5   2  12     2076.95     1988.55     58.29 o 
  -4   2  12       88.54       12.40     24.02 o 
  -3   2  12     1292.12     1354.36     39.00 o 
  -2   2  12     5513.39     5151.61     64.38 o 
  -1   2  12    14005.12    13881.10    191.16 o 
   0   2  12     7493.90     7932.30    115.33 o 
   1   2  12      598.07      624.54     65.15 o 
   2   2  12     1865.42     1913.10     51.01 o 
   3   2  12     5990.59     5856.25    127.33 o 
   4   2  12     6729.33     6821.76    145.66 o 
   5   2  12     4193.66     4240.12    160.69 o 
   6   2  12      229.13      217.18     57.53 o 
   7   2  12        2.40      -76.00     50.67 o 
  -9   3  12        2.05       95.00     65.29 o 
  -8   3  12      649.80      688.01     75.26 o 
  -7   3  12       34.40       29.83     68.31 o 
  -6   3  12      603.99      658.96    144.66 o 
  -5   3  12        8.30       -4.76     27.64 o 
  -4   3  12       66.29        7.85     24.65 o 
  -3   3  12     1130.25     1160.06     40.70 o 
  -2   3  12      495.23      539.99     42.49 o 
  -1   3  12       33.83       84.42     15.72 o 
   0   3  12       34.23       13.73     28.24 o 
   1   3  12     1296.18     1357.63     50.09 o 
   2   3  12        8.22        1.52     24.40 o 
   3   3  12       90.60      105.30     37.65 o 
   4   3  12      122.68       78.29     41.35 o 
   5   3  12       18.73      -12.54     45.40 o 
   6   3  12      248.67      252.35     59.90 o 
   7   3  12      388.67      391.24     72.91 o 
  -9   4  12      133.02       66.96     65.54 o 
  -8   4  12      756.19      730.13     77.21 o 
  -7   4  12     4983.86     4853.03    131.21 o 
  -6   4  12     6473.79     6827.75    153.34 o 
  -5   4  12     5033.70     4844.07     95.26 o 
  -4   4  12       67.95       24.67     26.10 o 
  -3   4  12     1493.29     1402.76     37.90 o 
  -2   4  12     7186.40     6863.23     78.88 o 
  -1   4  12    14456.19    15014.23    146.67 o 
   0   4  12     4055.97     4055.77     73.11 o 
   1   4  12       26.10        2.95     41.94 o 
   2   4  12       99.07      102.70     35.37 o 
   3   4  12      958.68      877.18     59.76 o 
   4   4  12     1406.92     1386.67     67.67 o 
   5   4  12     2996.96     2921.25     97.17 o 
   6   4  12      359.84      411.32     66.73 o 
   7   4  12      179.59      176.34     70.53 o 
  -9   5  12      109.23       73.46    132.59 o 
  -8   5  12      499.84      483.78     70.57 o 
  -7   5  12      202.51      229.22     55.60 o 
  -6   5  12      113.38       57.76     44.98 o 
  -5   5  12       15.28       28.37     30.22 o 
  -4   5  12      736.80      768.53     41.18 o 
  -3   5  12      284.33      253.77     41.89 o 
  -2   5  12      231.91      183.98     22.58 o 
  -1   5  12       78.98       65.95     19.28 o 
   0   5  12       14.49       17.43     28.74 o 
   1   5  12     1767.41     1693.15     85.36 o 
   2   5  12      247.51      221.63     40.94 o 
   3   5  12      100.10       46.32     39.19 o 
   4   5  12       41.32       -3.76     41.15 o 
   5   5  12       84.33       67.57     48.55 o 
   6   5  12       73.92      -42.04     56.36 o 
   7   5  12      218.20      204.80     72.40 o 
  -8   6  12      758.01      824.06    143.79 o 
  -7   6  12     2625.08     2495.49    124.04 o 
  -6   6  12     8464.60     8418.33    177.80 o 
  -5   6  12     6531.71     6470.83    142.93 o 
  -4   6  12      333.03      287.15     35.13 o 
  -3   6  12      712.27      735.87     38.98 o 
  -2   6  12     6102.08     6172.19    101.16 o 
  -1   6  12    18498.97    19183.91    243.46 o 
   0   6  12     1081.75      988.80     69.68 o 
   1   6  12      242.68      182.35     37.73 o 
   2   6  12       47.43       12.12     39.96 o 
   3   6  12     1833.63     1706.32     99.36 o 
   4   6  12      614.24      642.12     61.50 o 
   5   6  12     2779.52     2663.24     95.73 o 
   6   6  12     1026.80     1074.26    167.61 o 
   7   6  12      106.65      154.76     70.95 o 
  -8   7  12       86.97       47.11     59.89 o 
  -7   7  12      364.40      335.05     63.02 o 
  -6   7  12      274.07      212.31     77.98 o 
  -5   7  12       80.16       73.94     33.75 o 
  -4   7  12     1764.17     1838.77     57.61 o 
  -3   7  12     2274.04     2233.66     76.11 o 
  -2   7  12        8.59       47.46     32.72 o 
  -1   7  12     2469.12     2418.53     60.81 o 
   0   7  12     1063.22     1139.81     55.93 o 
   1   7  12       62.13       16.46     36.14 o 
   2   7  12     2276.14     2318.57     80.26 o 
   3   7  12      867.37      852.61     61.89 o 
   4   7  12      167.71      123.78     48.26 o 
   5   7  12      473.60      573.08     69.02 o 
   6   7  12      190.13      233.06     63.20 o 
  -8   8  12     1160.48     1151.64     95.02 o 
  -7   8  12     1972.61     1924.78     90.96 o 
  -6   8  12     2815.07     2333.17    418.39 o 
  -5   8  12     6163.13     6358.83    117.74 o 
  -4   8  12      447.36      471.81     51.22 o 
  -3   8  12      579.20      543.46     52.02 o 
  -2   8  12     4130.76     4137.67    106.46 o 
  -1   8  12     7705.56     7914.56    127.40 o 
   0   8  12      987.55      955.70     54.97 o 
   1   8  12     1510.32     1453.45     65.63 o 
   2   8  12        7.97      -27.08     39.29 o 
   3   8  12     3437.67     3475.15    115.69 o 
   4   8  12     6699.48     6333.36    150.18 o 
   5   8  12     4631.04     4467.93    143.33 o 
   6   8  12      140.85       75.66     63.23 o 
  -7   9  12       68.48      -75.11     57.95 o 
  -6   9  12       66.68       15.58     71.87 o 
  -5   9  12      589.56      613.54     61.64 o 
  -4   9  12     1955.84     1870.03     76.29 o 
  -3   9  12     2609.48     2657.09     87.53 o 
  -2   9  12     1792.02     1850.50     73.54 o 
  -1   9  12      550.67      611.17     78.65 o 
   0   9  12     1717.86     1844.55     59.07 o 
   1   9  12       33.84       -4.99     39.12 o 
   2   9  12     3731.17     3828.84    108.76 o 
   3   9  12      569.90      527.40     60.73 o 
   4   9  12       56.75       88.52     52.35 o 
   5   9  12      223.74      154.75     60.99 o 
   6   9  12      170.25      223.07     69.53 o 
  -7  10  12     2661.08     2572.77    147.20 o 
  -6  10  12      827.52     1009.24    117.27 o 
  -5  10  12     1522.21     1434.85     73.01 o 
  -4  10  12       25.50      -28.42     80.68 o 
  -3  10  12      287.14      381.71     86.38 o 
  -2  10  12     1303.36     1248.66     65.61 o 
  -1  10  12     2700.24     2658.60     70.39 o 
   0  10  12     5345.48     5684.59    130.94 o 
   1  10  12      933.09     1003.30     66.25 o 
   2  10  12     1061.40      926.35     63.48 o 
   3  10  12     3077.93     3069.65    102.77 o 
   4  10  12     6512.66     6172.72    154.20 o 
   5  10  12     1427.86     1370.93     83.58 o 
  -6  11  12       36.78      -79.30     73.80 o 
  -5  11  12      936.54     1025.18     72.83 o 
  -4  11  12     2904.10     3003.07    154.68 o 
  -3  11  12     1249.43     1456.41     70.46 o 
  -2  11  12     2748.51     2827.27     98.64 o 
  -1  11  12       10.37       32.33     35.15 o 
   0  11  12      310.30      422.84     62.79 o 
   1  11  12      820.89      954.20     63.42 o 
   2  11  12      495.87      615.59     65.47 o 
   3  11  12      727.29      774.79     73.82 o 
   4  11  12      222.38      167.42     85.00 o 
   5  11  12       66.19       83.79     65.63 o 
  -6  12  12     1211.36     1102.89    108.72 o 
  -5  12  12      314.24      290.20     60.18 o 
  -4  12  12      101.30      123.47     54.22 o 
  -3  12  12     1333.85     1257.87     94.77 o 
  -2  12  12     2069.84     2130.83     85.92 o 
  -1  12  12     2482.78     2457.10     76.02 o 
   0  12  12     2569.54     2666.67     76.53 o 
   1  12  12        3.02       -7.49     61.89 o 
   2  12  12      975.03     1065.51    128.88 o 
   3  12  12     1316.26     1187.96    107.09 o 
   4  12  12      905.64     1074.63     88.92 o 
  -5  13  12      522.79      581.53     73.36 o 
  -4  13  12     1247.56     1305.76     78.33 o 
  -3  13  12      787.93      970.91     71.64 o 
  -2  13  12      997.48      944.78     67.61 o 
  -1  13  12      102.63      149.91     53.17 o 
   0  13  12      893.55      967.77     63.34 o 
   1  13  12     2161.16     2254.07     75.30 o 
   2  13  12      252.31      370.33     65.15 o 
   3  13  12      245.96      383.61     68.56 o 
  -4  14  12      365.14      385.25     67.78 o 
  -3  14  12      832.60     1022.90    273.58 o 
  -2  14  12     2293.56     2204.94     92.62 o 
  -1  14  12     1103.26     1199.91    100.42 o 
   0  14  12      264.27      268.23     62.62 o 
   1  14  12      298.02      249.51     53.21 o 
   2  14  12      205.59      147.67     66.28 o 
  -3  15  12     1672.53     1950.05     93.50 o 
  -2  15  12       89.18       74.52     72.84 o 
  -1  15  12      144.77      111.93     66.85 o 
   0  15  12      183.48      207.26     56.89 o 
   1  15  12     1655.81     1593.18     74.11 o 
  -9   1  13     1996.60     1931.71     98.11 o 
  -8   1  13     2353.87     2493.55     99.67 o 
  -7   1  13      717.11      652.66     92.59 o 
  -6   1  13      544.01      535.41     57.58 o 
  -5   1  13     4492.37     4334.06    111.66 o 
  -4   1  13     2986.94     3009.43     58.59 o 
  -3   1  13     6170.69     6285.76     88.56 o 
  -2   1  13     4268.36     4122.97     57.56 o 
  -1   1  13        3.75       -7.92     17.92 o 
   0   1  13     9318.11     9365.08    163.29 o 
   2   1  13     2415.14     2494.73     71.38 o 
   3   1  13      529.23      593.59     55.38 o 
   4   1  13      883.21      935.79     49.42 o 
   5   1  13     2848.64     2987.06     99.33 o 
   6   1  13     8619.34     8770.24    157.39 o 
   7   1  13     4523.49     4813.22    184.82 o 
  -9   2  13        3.19      -37.56    102.56 o 
  -8   2  13       38.45       81.93     58.75 o 
  -7   2  13        7.67       35.25     50.49 o 
  -6   2  13      181.17       95.41     44.63 o 
  -5   2  13        6.29       24.86     28.64 o 
  -4   2  13       63.72       38.20     22.70 o 
  -3   2  13      244.96      176.85     23.84 o 
  -2   2  13     1554.47     1489.72     33.76 o 
  -1   2  13      721.33      729.85     26.28 o 
   0   2  13      688.52      707.92     35.24 o 
   1   2  13       20.00       15.44     28.85 o 
   2   2  13      417.91      463.39     35.32 o 
   3   2  13      977.54      794.62     52.83 o 
   4   2  13      659.76      628.95     59.06 o 
   5   2  13      101.55       32.33     49.84 o 
   6   2  13       13.09      -34.68     56.94 o 
   7   2  13       62.81       48.83     57.60 o 
  -9   3  13     4559.15     4722.47    144.65 o 
  -8   3  13     1107.86     1257.00     78.31 o 
  -7   3  13       28.70       13.02     50.16 o 
  -6   3  13     1094.78      991.00     63.05 o 
  -5   3  13     3038.61     3029.43     74.01 o 
  -4   3  13     7086.91     7286.18    120.05 o 
  -3   3  13     6136.28     6238.84    173.83 o 
  -2   3  13        7.86        6.07     18.84 o 
  -1   3  13     1203.72     1089.23     30.06 o 
   0   3  13     4237.23     4447.50     79.50 o 
   1   3  13     9511.15     9656.40    197.03 o 
   2   3  13     6255.58     6267.86    133.19 o 
   3   3  13     1563.82     1578.41     99.86 o 
   4   3  13      307.70      305.95     50.63 o 
   5   3  13     3916.44     3941.27    115.43 o 
   6   3  13     2015.09     2014.52     92.99 o 
   7   3  13     1285.52     1316.88     93.73 o 
  -8   4  13      132.16       94.61     59.59 o 
  -7   4  13        0.92      -21.14     79.05 o 
  -6   4  13        9.01      -46.65     42.72 o 
  -5   4  13      315.94      314.97     38.36 o 
  -4   4  13      136.45       64.33     60.32 o 
  -3   4  13      361.91      263.66     31.33 o 
  -2   4  13     1280.60     1148.40     43.29 o 
  -1   4  13      369.87      413.77     42.24 o 
   0   4  13      134.32      129.61     33.81 o 
   1   4  13      120.87      108.31     51.51 o 
   2   4  13      239.38      222.06     42.89 o 
   3   4  13       32.51        4.85     39.41 o 
   4   4  13      291.56      309.73     52.74 o 
   5   4  13      346.96      392.82     60.87 o 
   6   4  13       42.12       10.87     91.57 o 
   7   4  13      286.04      282.84     74.63 o 
  -8   5  13      549.12      501.76     74.31 o 
  -7   5  13        9.51      -14.29     52.98 o 
  -6   5  13     2957.29     2886.84     97.06 o 
  -5   5  13     4333.64     4440.68    122.68 o 
  -4   5  13     7164.11     7157.50    120.30 o 
  -3   5  13     4332.89     4307.76     84.20 o 
  -2   5  13        1.04      -10.12     24.55 o 
  -1   5  13     1967.26     1971.58     54.40 o 
   0   5  13     3290.65     3210.50     86.49 o 
   1   5  13     4144.55     4303.87    104.24 o 
   2   5  13     8307.98     8209.86    163.29 o 
   3   5  13     4088.05     4144.46    110.63 o 
   4   5  13       48.74       42.56     46.83 o 
   5   5  13     2738.80     2468.63     95.31 o 
   6   5  13     1582.66     1737.57     98.24 o 
  -8   6  13       83.11      123.31     98.24 o 
  -7   6  13      951.18      983.98     83.14 o 
  -6   6  13      644.07      734.32    189.09 o 
  -5   6  13       37.17       51.32     33.96 o 
  -4   6  13        0.51        9.54     28.94 o 
  -3   6  13      288.29      195.25     31.50 o 
  -2   6  13        4.63       43.58     33.71 o 
  -1   6  13      998.79      964.43     95.64 o 
   0   6  13      112.83       96.29     35.91 o 
   1   6  13      180.32      156.11     39.62 o 
   2   6  13      316.77      335.76     49.15 o 
   3   6  13       87.20       89.98     45.71 o 
   4   6  13      291.10      291.46     74.67 o 
   5   6  13      740.06      614.88     69.17 o 
   6   6  13       63.84      -29.31     59.39 o 
  -8   7  13      483.58      386.74     75.12 o 
  -7   7  13      620.63      868.42     79.22 o 
  -6   7  13      635.74      686.43     69.27 o 
  -5   7  13     6637.72     6847.66    232.35 o 
  -4   7  13     5458.37     5346.87    128.74 o 
  -3   7  13     6129.49     6072.42    136.04 o 
  -2   7  13      371.86      410.22     47.69 o 
  -1   7  13      723.92      757.97     41.75 o 
   0   7  13     1258.92     1323.97     61.10 o 
   1   7  13     7050.64     7242.01    282.75 o 
   2   7  13     4496.07     4380.51    128.57 o 
   3   7  13     4252.12     4030.03    113.60 o 
   4   7  13      546.64      528.31     65.27 o 
   5   7  13     3091.34     2755.50    102.58 o 
   6   7  13     1772.91     1945.23    109.48 o 
  -7   8  13     1493.72     1432.42     93.45 o 
  -5   8  13       81.54       40.78     46.38 o 
  -4   8  13      980.39     1058.90     62.69 o 
  -3   8  13      314.97      273.00     58.03 o 
  -2   8  13       10.02        6.46     36.44 o 
  -1   8  13      881.43      896.53     45.05 o 
   0   8  13     2724.14     2540.36     83.33 o 
   1   8  13       38.31       16.20     46.52 o 
   2   8  13     1211.99     1057.36     64.17 o 
   3   8  13      784.04      948.90     73.00 o 
   4   8  13     1073.91     1006.78     95.79 o 
   5   8  13       50.05       14.69     75.43 o 
   6   8  13        0.46      -76.27     64.75 o 
  -7   9  13      630.77      729.70    113.00 o 
  -6   9  13      707.19      712.08    105.16 o 
  -5   9  13     2990.23     2831.17     97.33 o 
  -4   9  13     1639.65     1488.70     71.77 o 
  -3   9  13     3438.77     3500.55    103.91 o 
  -2   9  13     2233.79     1999.57     78.45 o 
  -1   9  13      282.81      252.98     38.12 o 
   0   9  13     6372.59     6501.52    118.13 o 
   1   9  13     8795.06     8902.98    179.38 o 
   2   9  13      843.01      890.04     62.78 o 
   3   9  13       28.88      -29.98     50.59 o 
   4   9  13      308.41      250.05     62.02 o 
   5   9  13     1180.09     1271.16     82.17 o 
  -7  10  13      674.37      822.64    122.46 o 
  -6  10  13     2465.50     2811.99    151.38 o 
  -5  10  13       11.73       45.50     71.21 o 
  -4  10  13       17.12      -62.91     44.13 o 
  -3  10  13       53.78       46.18     45.45 o 
  -2  10  13     1364.03     1523.56     72.64 o 
  -1  10  13     3225.66     3116.88     78.98 o 
   0  10  13     3612.34     3387.08    143.08 o 
   1  10  13       26.49       32.79     64.54 o 
   2  10  13      197.56      222.84     55.02 o 
   3  10  13      513.14      559.17     66.70 o 
   4  10  13     2665.06     2639.05    104.07 o 
   5  10  13      625.84      669.88     82.54 o 
  -6  11  13       16.87      -46.83     86.43 o 
  -5  11  13      597.51      679.83     71.08 o 
  -4  11  13     1436.56     1401.52     74.34 o 
  -3  11  13     1378.73     1309.00     71.17 o 
  -2  11  13      305.66      210.20     69.12 o 
  -1  11  13      166.18      149.06     56.55 o 
   0  11  13     3379.81     3420.25     97.49 o 
   1  11  13     2791.85     2691.76     96.18 o 
   2  11  13      750.83      795.61     75.99 o 
   3  11  13        1.06      -77.10     68.92 o 
   4  11  13      242.23      324.48     69.16 o 
  -5  12  13      536.11      603.75     73.02 o 
  -4  12  13        6.38       29.67     52.04 o 
  -3  12  13      816.84      880.60     73.12 o 
  -2  12  13     2199.69     2287.00     90.65 o 
  -1  12  13     2645.87     2632.26     96.77 o 
   0  12  13     1207.82     1198.91     60.14 o 
   1  12  13       12.40      -37.51     43.00 o 
   2  12  13       48.41       72.54     65.30 o 
   3  12  13      497.07      652.76    138.90 o 
   4  12  13     1966.68     1914.75     95.17 o 
  -5  13  13      439.86      443.69     69.47 o 
  -4  13  13     1377.98     1389.83     99.41 o 
  -3  13  13      439.08      496.96     91.72 o 
  -2  13  13        3.23      -10.82     51.84 o 
  -1  13  13     1197.51     1152.77    103.22 o 
   0  13  13     1267.50     1296.91    113.75 o 
   1  13  13      592.97      703.07     60.71 o 
   2  13  13      661.73      753.63    116.05 o 
   3  13  13      281.65      249.41     69.91 o 
  -3  14  13      155.64      163.92     73.75 o 
  -2  14  13     1005.19     1069.71     80.15 o 
  -1  14  13     1773.16     1755.58    123.84 o 
   0  14  13      101.95       77.60     58.53 o 
   1  14  13      100.65      103.61     51.14 o 
   2  14  13       19.07       52.51     66.89 o 
  -1  15  13      276.66      281.48    103.12 o 
  -8   0  14      519.05      740.69    113.00 o 
  -7   0  14     2735.30     2754.99    144.35 o 
  -6   0  14    11953.03    12021.54    323.31 o 
  -5   0  14     4474.70     4530.97    165.42 o 
  -4   0  14      833.90      809.54     54.77 o 
  -3   0  14    16756.92    16907.71    385.31 o 
  -2   0  14     8984.12     8429.09    219.89 o 
  -1   0  14     8448.68     8356.74    152.33 o 
   0   0  14      356.64      136.31     43.98 o 
   2   0  14     4033.59     4218.65    140.28 o 
   3   0  14     2490.65     2359.29    108.21 o 
   4   0  14      940.26      980.12     88.06 o 
   5   0  14      407.68      400.88     95.18 o 
   6   0  14       34.80        2.54     93.86 o 
  -8   1  14      281.76      184.98     59.82 o 
  -7   1  14      360.75      265.19     85.51 o 
  -6   1  14      224.86      195.38     49.48 o 
  -5   1  14       32.55       17.42     30.65 o 
  -4   1  14      756.64      698.32     36.04 o 
  -3   1  14      118.03       78.99     23.39 o 
  -2   1  14      393.18      214.67     37.61 o 
  -1   1  14      343.54      335.91     30.70 o 
   0   1  14     1922.60     2191.16     69.47 o 
   1   1  14      736.44      803.80     67.29 o 
   2   1  14      163.84      168.96     32.82 o 
   3   1  14      400.49      454.96     87.10 o 
   4   1  14        8.43      -64.49     44.16 o 
   5   1  14      186.72      217.47     57.29 o 
   6   1  14        0.27      -46.69     62.04 o 
  -8   2  14     2228.51     2192.51    171.84 o 
  -7   2  14     6556.58     6807.82    162.77 o 
  -6   2  14     2871.81     2998.72    136.87 o 
  -5   2  14      609.29      618.34     45.47 o 
  -4   2  14      958.34      851.34     36.39 o 
  -3   2  14     5419.74     5454.59     82.46 o 
  -2   2  14     6524.68     6223.21     88.40 o 
  -1   2  14     8882.85     9027.46    101.35 o 
   0   2  14     1056.22     1166.07     44.04 o 
   1   2  14     1484.89     1562.40     59.38 o 
   2   2  14     7700.17     7568.76    152.41 o 
   3   2  14     3587.02     3469.25    101.24 o 
   4   2  14      748.25      836.56     66.04 o 
   5   2  14     1710.47     1721.12     82.04 o 
   6   2  14      254.18      297.05     90.86 o 
  -8   3  14      654.44      690.17     79.26 o 
  -7   3  14     1050.24      972.98     70.95 o 
  -6   3  14      193.41      197.10     72.38 o 
  -5   3  14       27.67       47.95     33.04 o 
  -4   3  14        9.88        9.52     28.92 o 
  -3   3  14       77.44       44.71     22.80 o 
  -2   3  14       37.67       62.01     21.84 o 
  -1   3  14       19.47       35.80     18.62 o 
   0   3  14     1070.01     1109.41     81.70 o 
   1   3  14      205.40      169.60     55.89 o 
   2   3  14       99.99      148.97     45.25 o 
   3   3  14      141.26       97.43     46.08 o 
   4   3  14       22.92      -15.20     46.12 o 
   5   3  14      187.64      133.72     57.40 o 
   6   3  14      209.34      244.18     81.39 o 
  -8   4  14     3000.21     3187.90    117.55 o 
  -7   4  14     3718.70     3747.72    119.88 o 
  -6   4  14     1385.02     1306.98     94.77 o 
  -5   4  14      337.90      280.86     39.04 o 
  -4   4  14     4042.47     3890.04    103.98 o 
  -3   4  14     3949.30     4141.74     83.81 o 
  -2   4  14     5017.12     5069.94     92.54 o 
  -1   4  14     1671.59     1539.04     50.36 o 
   0   4  14     1447.79     1362.47     60.05 o 
   1   4  14      287.70      402.48     56.80 o 
   2   4  14     8653.16     8076.78    162.74 o 
   3   4  14     8779.54     8874.52    178.16 o 
   4   4  14     3591.15     3569.54    107.98 o 
   5   4  14      802.45     1054.56    165.17 o 
   6   4  14      356.81      332.17     70.80 o 
  -8   5  14       52.69       86.29     63.20 o 
  -7   5  14       36.68       16.41     55.73 o 
  -6   5  14        7.50       39.78     65.41 o 
  -5   5  14      339.89      292.08     44.83 o 
  -4   5  14     1060.32     1115.11     49.54 o 
  -3   5  14      633.79      691.43     55.55 o 
  -2   5  14      898.25      944.12     56.24 o 
  -1   5  14      370.52      421.11     45.57 o 
   0   5  14      212.74      206.40     39.15 o 
   1   5  14      544.31      581.07     53.01 o 
   2   5  14      102.61      137.76     43.33 o 
   3   5  14      127.04       -4.88     63.01 o 
   4   5  14       62.88        4.96     51.49 o 
   5   5  14      208.19      226.92    165.83 o 
   6   5  14      290.45      251.94     73.93 o 
  -8   6  14     1943.72     2036.36    100.20 o 
  -7   6  14     4251.02     4070.60    126.12 o 
  -6   6  14     2400.13     2388.37     93.76 o 
  -5   6  14       80.80       55.99     35.83 o 
  -4   6  14     3936.59     3862.67     90.34 o 
  -3   6  14     3540.03     3542.59    179.27 o 
  -2   6  14     4484.31     4616.08    125.16 o 
  -1   6  14     9210.56     8743.71    136.71 o 
   0   6  14       18.19      -41.71     35.42 o 
   1   6  14     1641.23     1672.77     70.73 o 
   2   6  14     4458.73     4558.05    116.98 o 
   3   6  14     4026.50     4510.78    120.79 o 
   4   6  14     3354.32     3155.71    106.41 o 
   5   6  14     1108.97     1101.07     77.10 o 
   6   6  14        8.53       40.36     82.86 o 
  -7   7  14      450.24      378.93     69.07 o 
  -6   7  14        1.71       -7.33     51.75 o 
  -5   7  14      859.85      949.94     67.72 o 
  -4   7  14     3977.13     4070.53    113.28 o 
  -3   7  14     1159.45     1174.82     64.80 o 
  -2   7  14       68.62       32.38     38.54 o 
  -1   7  14     1939.91     1934.75     59.22 o 
   0   7  14       39.25       12.99     38.32 o 
   1   7  14      197.92      215.03     60.11 o 
   2   7  14      293.35      321.95     53.12 o 
   3   7  14       24.78        7.16     49.92 o 
   4   7  14      431.74      454.62    144.71 o 
   5   7  14      653.08      723.48    171.84 o 
  -7   8  14     2993.15     3000.73    159.32 o 
  -6   8  14     3073.26     3067.68    105.76 o 
  -5   8  14      744.81      706.33     67.09 o 
  -4   8  14     1080.30     1008.72     63.94 o 
  -3   8  14     6004.42     5827.89    138.28 o 
  -2   8  14     4766.98     4655.68    120.58 o 
  -1   8  14     8089.10     7792.95    165.01 o 
   0   8  14       72.11       46.55     34.09 o 
   1   8  14      492.06      563.13     59.76 o 
   2   8  14     1202.29     1128.70     68.15 o 
   3   8  14     2930.99     3025.80    111.47 o 
   4   8  14     2020.44     1910.41     90.67 o 
   5   8  14      662.28      684.24    106.74 o 
  -7   9  14      251.95      145.37     93.86 o 
  -6   9  14      542.15      558.74     70.76 o 
  -5   9  14      553.39      640.76     67.57 o 
  -4   9  14     1878.44     1829.19     81.65 o 
  -3   9  14      341.46      405.36     56.39 o 
  -2   9  14      618.70      540.06    106.33 o 
  -1   9  14      544.90      663.20     61.80 o 
   0   9  14     4165.17     4091.80     91.87 o 
   1   9  14     1549.11     1626.46     75.65 o 
   2   9  14      357.96      470.57     62.12 o 
   3   9  14       78.93       20.51     53.41 o 
   4   9  14      103.43       44.76     60.43 o 
   5   9  14      203.13      185.26     70.61 o 
  -6  10  14     1333.88     1323.94     80.51 o 
  -5  10  14      535.87      514.90    116.31 o 
  -4  10  14       87.58       57.75     62.81 o 
  -3  10  14     2429.67     2421.99     91.37 o 
  -2  10  14     4389.21     3847.09    145.47 o 
  -1  10  14     2362.47     2398.48     88.70 o 
   0  10  14      767.85      904.22     70.61 o 
   1  10  14      142.24      113.44     52.23 o 
   2  10  14     1602.96     1521.76    107.91 o 
   3  10  14     3067.12     3002.85    204.16 o 
   4  10  14      261.45      283.13     69.59 o 
  -6  11  14      296.67      337.98     67.66 o 
  -5  11  14     1508.80     1598.03     84.16 o 
  -4  11  14     1332.36     1250.53     82.41 o 
  -3  11  14       71.96       28.21     56.75 o 
  -2  11  14       33.87       31.78     49.09 o 
  -1  11  14      223.79      304.58     54.91 o 
   0  11  14     2917.81     2741.20     78.96 o 
   1  11  14     2215.05     2145.76     91.74 o 
   2  11  14      611.12      686.84     74.21 o 
   3  11  14        4.31      -79.97    104.95 o 
   4  11  14      104.49       97.48     87.60 o 
  -5  12  14      249.80      267.67     68.60 o 
  -4  12  14       91.43       35.12     56.35 o 
  -3  12  14     1045.61     1110.70     71.75 o 
  -2  12  14     2276.17     2228.66    178.56 o 
  -1  12  14      766.12      961.34     79.40 o 
   0  12  14       49.88       -1.70     45.92 o 
   1  12  14       48.02       96.47     48.07 o 
   2  12  14     1089.91     1292.98     92.87 o 
   3  12  14     1784.99     1704.08     91.63 o 
  -4  13  14     1796.04     1791.70     91.16 o 
  -3  13  14       43.39       76.59     59.25 o 
  -2  13  14      172.54      107.29     58.87 o 
  -1  13  14      885.49     1006.59    101.19 o 
   0  13  14     1059.54     1056.86     76.15 o 
   1  13  14      578.32      742.10     87.01 o 
   2  13  14     1172.88     1279.32     84.79 o 
  -2  14  14      570.99      664.50     79.03 o 
  -1  14  14      119.25      176.10     65.14 o 
   0  14  14      121.81      159.33     65.76 o 
  -8   1  15       20.24       46.39     60.79 o 
  -7   1  15      812.13      754.15     75.60 o 
  -6   1  15     1845.73     1844.86    105.26 o 
  -5   1  15     5557.60     5555.95    106.72 o 
  -4   1  15     7088.34     7241.74    104.39 o 
  -3   1  15     1156.85     1153.06     40.43 o 
  -2   1  15     3189.63     2949.13     86.45 o 
  -1   1  15     8367.87     8477.49     99.10 o 
   0   1  15     2045.44     2121.20     57.96 o 
   1   1  15     3068.07     2976.66     68.24 o 
   2   1  15     3157.97     3026.88     71.74 o 
   3   1  15       18.08      -38.20     43.02 o 
   4   1  15      851.36      932.65     72.93 o 
   5   1  15     3973.48     3768.39    177.64 o 
   6   1  15     3538.99     3722.69    176.93 o 
  -8   2  15      578.17      479.57     74.49 o 
  -7   2  15      170.13      175.81     58.41 o 
  -6   2  15        1.69       -5.63     51.87 o 
  -5   2  15      256.38      256.46     52.84 o 
  -4   2  15        0.27        2.80     25.48 o 
  -3   2  15     1766.10     1827.89     55.27 o 
  -2   2  15      456.35      383.10     63.78 o 
  -1   2  15      178.77      150.27     25.78 o 
   0   2  15      109.91       94.27     28.89 o 
   1   2  15      292.48      393.05     47.49 o 
   2   2  15      360.22      383.07     50.20 o 
   3   2  15        0.16      -29.19     43.54 o 
   4   2  15      148.05      224.47    128.57 o 
   5   2  15      508.20      485.23    186.29 o 
   6   2  15      127.79       18.53     99.05 o 
  -8   3  15        8.23       41.18     95.49 o 
  -7   3  15     1212.59     1218.36     78.43 o 
  -6   3  15     5675.90     6006.38    148.92 o 
  -5   3  15     2913.64     2940.25     76.49 o 
  -4   3  15     2306.36     2233.32     64.49 o 
  -3   3  15     2070.68     2054.99     60.44 o 
  -2   3  15     2067.29     2072.71     61.11 o 
  -1   3  15     2976.52     3008.71     51.81 o 
   0   3  15     4470.33     4809.92    113.26 o 
   1   3  15     8299.25     8124.25    282.90 o 
   2   3  15      602.10      592.13     57.08 o 
   3   3  15      938.94     1038.80    119.26 o 
   4   3  15     6563.27     6503.88    203.39 o 
   5   3  15     2788.38     2791.53    120.38 o 
   6   3  15     1224.32     1294.71     90.39 o 
  -8   4  15      185.00      231.52     72.27 o 
  -7   4  15      520.72      450.29     74.87 o 
  -6   4  15      374.84      267.98     85.71 o 
  -5   4  15        0.32      -50.09     35.06 o 
  -4   4  15       20.52      -17.79     31.67 o 
  -3   4  15      187.37      166.41     44.89 o 
  -2   4  15      148.51      170.35     51.33 o 
  -1   4  15       39.58        0.40     29.15 o 
   0   4  15        0.15       24.21     37.95 o 
   1   4  15       11.25       41.61     40.28 o 
   2   4  15      482.15      476.70     73.75 o 
   3   4  15      119.51       62.28     49.06 o 
   4   4  15       21.02       25.55     63.57 o 
   5   4  15      532.63      606.21     96.35 o 
   6   4  15        2.83      -20.66     72.44 o 
  -8   5  15        0.56      -37.89     66.18 o 
  -7   5  15     2483.77     2513.53    104.18 o 
  -6   5  15     4260.40     4517.62    128.03 o 
  -5   5  15     1942.94     1949.23     79.98 o 
  -4   5  15      954.79      898.02     48.77 o 
  -3   5  15     1136.71     1045.42     78.89 o 
  -2   5  15      343.42      423.25     49.53 o 
  -1   5  15     2089.67     2060.34     76.08 o 
   0   5  15     8115.67     8327.22    174.64 o 
   1   5  15     4637.80     4424.33    113.10 o 
   2   5  15      179.32      226.22     50.80 o 
   3   5  15      133.21      140.17     52.55 o 
   4   5  15     6838.45     6985.81    164.59 o 
   5   5  15     5512.83     5772.60    153.49 o 
  -7   6  15      258.41      239.47     75.28 o 
  -6   6  15      160.34      113.88     43.86 o 
  -5   6  15       42.64      -13.86     37.91 o 
  -4   6  15      285.54      324.47     52.10 o 
  -3   6  15     3340.63     3392.24    134.22 o 
  -2   6  15     1256.98     1257.22     65.00 o 
  -1   6  15       12.17       45.27     42.30 o 
   0   6  15       10.65       27.64     40.01 o 
   1   6  15       76.31       62.55     80.01 o 
   2   6  15      592.03      641.81     63.06 o 
   3   6  15      496.36      480.76     65.36 o 
   4   6  15      228.70      252.54     67.75 o 
   5   6  15       11.61       -0.07     61.26 o 
  -7   7  15      307.88      399.79     71.37 o 
  -6   7  15     1288.95     1453.25    129.03 o 
  -5   7  15     6171.45     6090.84    149.63 o 
  -4   7  15     1904.63     1949.05     80.35 o 
  -3   7  15        1.41       27.72     72.74 o 
  -2   7  15     1467.59     1394.94     68.90 o 
  -1   7  15     1195.85     1123.66     65.18 o 
   0   7  15     5692.17     5753.38    134.97 o 
   1   7  15     4064.32     3932.92    111.04 o 
   2   7  15      407.22      422.34     86.94 o 
   3   7  15       52.44        4.62     52.21 o 
   4   7  15     2807.99     2807.78    105.18 o 
   5   7  15     3029.72     3105.50    116.80 o 
  -7   8  15        2.01       57.82     88.97 o 
  -6   8  15       28.25      -73.45     67.90 o 
  -5   8  15       48.85       22.27     51.57 o 
  -4   8  15      738.20      836.20     71.54 o 
  -3   8  15     1680.14     1819.76     93.96 o 
  -2   8  15      802.29      870.05     63.96 o 
  -1   8  15      268.38      276.44     48.89 o 
   0   8  15     1651.93     1316.44     57.24 o 
   1   8  15     1382.82     1314.33     71.18 o 
   2   8  15      939.86      953.21     70.75 o 
   3   8  15     2110.97     2095.75     91.98 o 
   4   8  15      603.24      623.06     76.55 o 
  -6   9  15     1794.56     1886.10     89.47 o 
  -5   9  15     3200.99     3264.78    109.91 o 
  -4   9  15     2552.82     2433.61     94.19 o 
  -3   9  15      109.16      112.73     49.34 o 
  -2   9  15      705.40      689.50     65.18 o 
  -1   9  15     5816.70     5603.10    153.31 o 
   0   9  15     2997.12     3113.35    117.53 o 
   1   9  15     1369.33     1312.39     73.70 o 
   2   9  15      545.65      568.68     67.55 o 
   3   9  15        6.85       21.43     57.22 o 
   4   9  15      231.73      172.75    106.63 o 
  -6  10  15      128.50      171.12     64.45 o 
  -5  10  15        1.47        7.25     55.50 o 
  -4  10  15      678.60      806.96     85.15 o 
  -3  10  15      712.98      835.60     73.80 o 
  -2  10  15      303.97      337.57     58.39 o 
  -1  10  15      300.82      299.15     55.69 o 
   0  10  15      131.71      138.56     43.55 o 
   1  10  15      282.64      264.36     68.46 o 
   2  10  15     1555.59     1651.30     87.04 o 
   3  10  15     1480.87     1371.55     85.29 o 
  -5  11  15     2599.55     2708.32    106.01 o 
  -4  11  15     1389.43     1350.78    155.40 o 
  -3  11  15      211.97      240.21     60.21 o 
  -2  11  15      398.30      372.92     87.29 o 
  -1  11  15     2164.74     2255.50     92.45 o 
   0  11  15     1396.90     1462.90     78.24 o 
   1  11  15     1552.60     1502.27     81.55 o 
   2  11  15      537.48      591.59     74.51 o 
   3  11  15       93.88       60.47     65.60 o 
  -4  12  15      369.63      335.18     66.87 o 
  -3  12  15      467.25      684.38     86.12 o 
  -2  12  15      276.10      473.38     68.08 o 
  -1  12  15      349.86      366.82     64.55 o 
   0  12  15       43.95       50.31     58.67 o 
   1  12  15      167.74      180.14     53.34 o 
   2  12  15      811.00     1005.58     88.09 o 
  -3  13  15      789.01      827.82     81.15 o 
  -2  13  15       69.55       91.98     61.68 o 
  -1  13  15      906.20     1109.41    122.57 o 
   0  13  15     1218.64     1273.76     84.54 o 
   1  13  15      441.40      440.42     61.55 o 
  -8   0  16      617.38      549.51    111.78 o 
  -7   0  16     7379.10     7165.12    246.46 o 
  -6   0  16     2816.35     3033.00    148.73 o 
  -5   0  16     1498.82     1566.65     70.57 o 
  -4   0  16     7619.99     7360.19    151.81 o 
  -3   0  16     8561.28     9027.99    171.11 o 
  -2   0  16      689.97      636.41     77.32 o 
  -1   0  16       20.71       47.73     34.15 o 
   0   0  16       33.91       65.35     50.70 o 
   1   0  16     3639.92     3385.32    129.69 o 
   2   0  16     9093.23     9559.33    251.14 o 
   4   0  16      740.76      563.46    102.82 o 
   5   0  16        0.76       11.20     89.89 o 
  -8   1  16      271.61      268.31     72.93 o 
  -7   1  16       61.05      107.90     58.60 o 
  -6   1  16       46.74       15.56     52.14 o 
  -5   1  16       25.48       11.46     35.02 o 
  -4   1  16      186.09      129.56     45.25 o 
  -3   1  16      187.09      224.06     57.64 o 
  -2   1  16       40.79       54.64     25.23 o 
  -1   1  16      803.17      895.52     37.29 o 
   0   1  16       22.11       30.93     29.53 o 
   1   1  16     1265.60     1227.13     50.86 o 
   2   1  16       56.98       23.19     43.84 o 
   3   1  16        1.50      -16.13     62.25 o 
   4   1  16       23.28       39.29     79.61 o 
   5   1  16      139.11      148.17     66.38 o 
  -8   2  16     3072.90     3144.87    120.57 o 
  -7   2  16     4042.60     4328.65    134.76 o 
  -6   2  16        2.93        4.14     51.08 o 
  -5   2  16      727.16      782.87     54.33 o 
  -4   2  16     2276.20     2125.59     64.29 o 
  -3   2  16     5831.58     5917.51    104.70 o 
  -2   2  16     7210.50     6943.60     99.70 o 
  -1   2  16      737.09      714.13     35.54 o 
   0   2  16     1120.67      982.61     57.93 o 
   1   2  16     3689.90     3577.09     97.98 o 
   2   2  16     7016.70     6938.69    150.63 o 
   3   2  16     2412.96     2614.80     92.30 o 
   4   2  16      296.81      250.56     60.92 o 
   5   2  16       17.15      -78.18     87.85 o 
  -8   3  16        1.20      -23.89     66.42 o 
  -7   3  16      183.36       79.68     60.43 o 
  -6   3  16      514.10      447.39     66.27 o 
  -5   3  16       84.26       86.20     41.49 o 
  -4   3  16      578.39      584.33     47.95 o 
  -3   3  16      375.60      242.68     36.35 o 
  -2   3  16       38.33       12.78     29.73 o 
  -1   3  16      584.95      583.70    159.06 o 
   0   3  16     1024.70      960.67     60.93 o 
   1   3  16     3329.48     3500.42     99.38 o 
   2   3  16      491.73      564.49     84.95 o 
   3   3  16      127.17       52.97     50.56 o 
   4   3  16      299.69      198.53     59.69 o 
   5   3  16        2.62      -13.56    113.30 o 
  -7   4  16     1281.24     1598.43     88.83 o 
  -6   4  16        7.96       18.40     55.27 o 
  -5   4  16      313.10      295.88     43.51 o 
  -4   4  16     3018.26     3136.81     79.17 o 
  -3   4  16     7079.09     7167.75    123.07 o 
  -2   4  16     7041.51     6957.01    150.34 o 
  -1   4  16     3217.01     3089.64    182.12 o 
   0   4  16     2061.53     2050.42     92.03 o 
   1   4  16     4982.65     5337.79    127.90 o 
   2   4  16     5047.46     4964.28    126.17 o 
   3   4  16     4872.81     4827.57    129.52 o 
   4   4  16       61.31       19.30     57.89 o 
   5   4  16      473.02      421.33     76.56 o 
  -7   5  16      227.36      258.27     66.68 o 
  -6   5  16      919.91     1098.87     62.67 o 
  -5   5  16       37.96       16.01     39.29 o 
  -4   5  16      240.86      191.26     47.63 o 
  -3   5  16      760.11      734.75     61.90 o 
  -2   5  16     1181.96     1102.22     73.96 o 
  -1   5  16     1693.52     1556.28     70.57 o 
   0   5  16      287.69      301.37     50.82 o 
   1   5  16        1.33      -11.51     44.46 o 
   2   5  16       84.01      149.15     52.94 o 
   3   5  16       93.73       58.52     54.11 o 
   4   5  16       53.27       39.54     59.20 o 
   5   5  16      260.57      219.08     70.06 o 
  -7   6  16      322.15      284.12     70.17 o 
  -6   6  16       61.31       25.40     44.13 o 
  -5   6  16       20.45      -32.37     47.74 o 
  -4   6  16     4461.90     4410.37    162.67 o 
  -3   6  16     7993.12     7751.19    167.46 o 
  -2   6  16     3690.91     3424.69    103.48 o 
  -1   6  16     1649.13     1760.65     76.89 o 
   0   6  16     3844.00     3988.68    110.05 o 
   1   6  16     3832.04     4000.84    179.73 o 
   2   6  16     2790.66     2782.33     97.60 o 
   3   6  16     2184.65     2113.45     96.51 o 
   4   6  16      238.46      248.50     64.00 o 
   5   6  16       94.74       52.65     69.43 o 
  -7   7  16      106.97      351.10    102.92 o 
  -6   7  16      499.07      562.81     69.69 o 
  -5   7  16      237.20      173.26     54.16 o 
  -4   7  16      572.48      693.32     67.52 o 
  -3   7  16       18.99       25.76     46.10 o 
  -2   7  16     1349.96     1201.08     67.90 o 
  -1   7  16     5423.98     5401.97    233.68 o 
   0   7  16     2313.59     2311.86     70.78 o 
   1   7  16      563.94      620.23     65.20 o 
   2   7  16       48.18       96.45     54.21 o 
   3   7  16      370.77      440.32     66.54 o 
   4   7  16      478.26      457.24     75.05 o 
  -6   8  16      744.50      752.41     80.52 o 
  -5   8  16      156.93      147.75     56.01 o 
  -4   8  16     5290.13     5097.51    135.88 o 
  -3   8  16     2818.09     2792.12    114.42 o 
  -2   8  16      742.56      781.39     68.36 o 
  -1   8  16      113.66       61.41     47.81 o 
   0   8  16      632.08      545.63     64.24 o 
   1   8  16     1651.17     1563.53     80.26 o 
   2   8  16     3667.36     3409.27    111.10 o 
   3   8  16     2046.50     2082.93     96.98 o 
   4   8  16      795.52      734.50     84.30 o 
  -6   9  16      147.98      234.79    125.98 o 
  -5   9  16      161.62      188.78     58.54 o 
  -4   9  16      297.91      232.81     58.56 o 
  -3   9  16        0.23      -27.29     49.78 o 
  -2   9  16        8.25       -3.66     68.10 o 
  -1   9  16     2926.93     2689.20     98.17 o 
   0   9  16     1997.92     1813.85    117.78 o 
   1   9  16       68.63       87.71     55.26 o 
   2   9  16      154.72       95.18     60.55 o 
   3   9  16      907.40     1199.15     91.05 o 
  -5  10  16     1366.70     1224.55     80.80 o 
  -4  10  16     1687.57     1692.76     86.19 o 
  -3  10  16      364.12      466.42     67.49 o 
  -2  10  16     1279.90     1273.13     75.74 o 
  -1  10  16      657.37      737.52     87.80 o 
   0  10  16       88.14       60.19     52.72 o 
   1  10  16     3315.61     3431.06    113.28 o 
   2  10  16     2229.67     2260.92     98.14 o 
   3  10  16     1311.32     1486.06     90.09 o 
  -4  11  16      169.82      123.84     62.15 o 
  -3  11  16       89.69       98.02     58.72 o 
  -2  11  16       33.33      -16.95     55.93 o 
  -1  11  16      643.92      849.91     79.32 o 
   0  11  16      581.43      647.55    148.93 o 
   1  11  16      301.80      330.94     55.00 o 
   2  11  16      194.96      298.03     69.76 o 
  -3  12  16     2143.07     2369.12    148.63 o 
  -2  12  16     1599.37     1422.88    110.91 o 
  -1  12  16      338.98      165.70     63.67 o 
   0  12  16      584.12      718.65     81.40 o 
   1  12  16      904.66     1114.53     74.97 o 
  -7   1  17     3502.42     3739.35    126.58 o 
  -6   1  17     4145.40     4638.07    133.64 o 
  -5   1  17     2762.22     2806.91     78.57 o 
  -4   1  17      447.93      494.73     57.61 o 
  -3   1  17       66.50       50.38     35.38 o 
  -2   1  17     5915.88     5799.90    104.72 o 
  -1   1  17     2807.75     2756.31     75.67 o 
   0   1  17     2172.97     2178.53     63.96 o 
   1   1  17      590.58      682.98     62.55 o 
   2   1  17      103.35       24.10     50.21 o 
   3   1  17     1220.26     1383.35    112.49 o 
   4   1  17     3153.59     3026.28    160.03 o 
   5   1  17     3059.58     3032.86    119.85 o 
  -7   2  17       64.14       73.19     64.65 o 
  -6   2  17     1447.64     1354.91     80.22 o 
  -5   2  17      324.59      279.44     44.26 o 
  -4   2  17      406.74      322.81     58.26 o 
  -3   2  17       22.21        5.67     33.25 o 
  -2   2  17      605.56      558.65     44.82 o 
  -1   2  17     1718.68     1476.36     67.53 o 
   0   2  17     1198.07      994.37     60.25 o 
   1   2  17      776.90      879.29     66.26 o 
   2   2  17      703.82      818.47     67.39 o 
   3   2  17      139.43      100.73     61.64 o 
   4   2  17      196.81        6.92     85.21 o 
   5   2  17       11.37     -127.96     99.36 o 
  -7   3  17     2718.92     3014.71    231.85 o 
  -6   3  17     7601.06     7989.32    183.71 o 
  -5   3  17     1696.70     1656.18     63.99 o 
  -4   3  17      172.11      127.44     40.69 o 
  -3   3  17      389.20      302.12     44.19 o 
  -2   3  17     2306.94     2267.84    222.33 o 
  -1   3  17     9117.67     9186.78    181.29 o 
   0   3  17     4363.97     4555.73    117.05 o 
   1   3  17      911.00      940.47     64.57 o 
   2   3  17     1083.52     1189.38     70.04 o 
   3   3  17     2006.97     2096.14     91.07 o 
   4   3  17     2782.53     2789.88    105.55 o 
   5   3  17     1474.90     1645.77     95.32 o 
  -7   4  17      188.21       97.55     68.06 o 
  -6   4  17       18.19      -11.31     45.42 o 
  -5   4  17      715.15      726.47     56.76 o 
  -4   4  17      191.98      203.75     52.56 o 
  -3   4  17      404.46      585.54    106.43 o 
  -2   4  17      305.78      247.81     47.61 o 
  -1   4  17        0.53       -2.09     41.30 o 
   0   4  17        0.28        4.55     54.92 o 
   1   4  17       49.88       55.86     49.18 o 
   2   4  17      321.34      501.48     76.86 o 
   3   4  17      293.54      313.13     64.31 o 
   4   4  17        3.99       14.03     61.38 o 
  -7   5  17     2768.15     3148.95    120.39 o 
  -6   5  17     4056.07     4115.55    101.27 o 
  -5   5  17     1496.86     1651.90     81.43 o 
  -4   5  17       88.07       24.11     48.03 o 
  -3   5  17      848.25      921.35     65.82 o 
  -2   5  17     2966.01     2823.96     94.98 o 
  -1   5  17     8112.05     8196.34    173.87 o 
   0   5  17     2694.93     2859.47     95.77 o 
   1   5  17      737.65      644.01     65.39 o 
   2   5  17      403.44      459.33     62.91 o 
   3   5  17     1209.52     1171.71     84.59 o 
   4   5  17     4460.33     4966.54    142.87 o 
  -6   6  17      272.64      151.92     98.64 o 
  -5   6  17      119.30      160.42     56.43 o 
  -4   6  17     1687.38     1647.68    209.35 o 
  -3   6  17      690.27      702.55    115.34 o 
  -2   6  17       61.52       76.36     46.47 o 
  -1   6  17     1346.53     1137.36     69.15 o 
   0   6  17      965.43      945.48     68.02 o 
   1   6  17        9.43        6.51     52.83 o 
   2   6  17      335.36      374.90     63.16 o 
   3   6  17       16.38       55.56     60.42 o 
   4   6  17      386.18      411.70     76.34 o 
  -6   7  17     3201.96     3200.89    113.86 o 
  -5   7  17     1891.43     1991.65     91.31 o 
  -4   7  17        2.38      -31.13     49.38 o 
  -3   7  17      728.04      834.74    115.59 o 
  -2   7  17     3033.94     2817.25     98.18 o 
  -1   7  17     1476.34     1633.28     79.11 o 
   0   7  17     3270.82     3146.00    105.38 o 
   1   7  17       58.93       29.04     55.42 o 
   2   7  17      287.71      220.40     63.91 o 
   3   7  17     1056.00     1153.02     85.82 o 
  -6   8  17       83.63      -39.31     65.91 o 
  -5   8  17      129.94       90.12     58.05 o 
  -4   8  17      552.33      503.13     66.26 o 
  -3   8  17      543.81      594.08     66.74 o 
  -2   8  17       11.31      101.41     50.06 o 
  -1   8  17       47.77      -22.11     47.97 o 
   0   8  17      200.21      135.80     77.06 o 
   1   8  17      837.10     1060.86     82.53 o 
   2   8  17      287.53      112.54     60.98 o 
   3   8  17      103.67      131.29     67.84 o 
  -5   9  17     2120.79     2140.47     97.33 o 
  -4   9  17      343.16      261.56     65.76 o 
  -3   9  17      208.93      290.06     61.00 o 
  -2   9  17     2666.72     2397.04     97.33 o 
  -1   9  17     1933.74     1867.22    145.73 o 
   0   9  17      512.46      601.84    101.39 o 
   1   9  17       42.24       27.94     72.58 o 
   2   9  17      170.46       91.30     64.01 o 
  -4  10  17      561.74      667.22     76.59 o 
  -3  10  17       34.86       19.46     56.12 o 
  -2  10  17      185.17      201.78     61.12 o 
  -1  10  17      362.72      466.98     68.90 o 
   0  10  17       16.85      -21.23     56.13 o 
   1  10  17     1557.97     1657.75     88.34 o 
   2  10  17      749.57      866.00     85.74 o 
  -3  11  17      247.69      343.53     70.33 o 
  -2  11  17      685.98      727.42     84.95 o 
  -1  11  17     1334.96     1211.47     81.84 o 
   0  11  17     2181.85     2087.92     98.57 o 
   1  11  17      754.88      770.06     82.67 o 
  -7   0  18     1589.92     1425.49    128.37 o 
  -6   0  18      782.50      909.98    119.41 o 
  -5   0  18     3587.33     3735.14    110.66 o 
  -4   0  18     9905.18     9503.39    187.86 o 
  -3   0  18     8212.93     8132.58    166.06 o 
  -2   0  18       27.45       -4.43     91.01 o 
  -1   0  18      326.44      244.64    153.41 o 
   0   0  18     3186.59     3423.80    141.50 o 
   2   0  18     2868.98     2682.00    138.04 o 
   3   0  18      342.16      247.37     89.68 o 
   4   0  18      491.95      324.74    102.31 o 
  -7   1  18        0.51        9.06     67.29 o 
  -6   1  18       31.51       93.52     58.56 o 
  -5   1  18      519.82      473.41     51.88 o 
  -4   1  18      161.49      112.94     43.18 o 
  -3   1  18       19.69       28.81     36.50 o 
  -2   1  18       28.20       38.44     29.68 o 
  -1   1  18      189.60      161.86     31.84 o 
   0   1  18      377.66      445.27     97.17 o 
   1   1  18        1.57       30.86     49.27 o 
   2   1  18      178.86      210.52     84.90 o 
   3   1  18      176.74       64.03     86.02 o 
   4   1  18        5.18       11.65     62.50 o 
  -7   2  18        9.94       64.46     66.57 o 
  -6   2  18      367.75      361.03    100.73 o 
  -5   2  18     1711.00     1678.17     67.17 o 
  -4   2  18     6529.55     6635.69    168.18 o 
  -3   2  18     5318.66     5205.52    129.46 o 
  -2   2  18      285.67      279.13     68.61 o 
  -1   2  18      415.18      275.58    118.34 o 
   0   2  18     2787.14     2865.58     93.66 o 
   1   2  18     4905.03     4858.73    218.00 o 
   2   2  18     5211.69     5051.41    131.71 o 
   3   2  18      598.03      683.74     73.09 o 
   4   2  18      786.08      883.31    124.40 o 
  -6   3  18        9.84      -20.33     47.02 o 
  -5   3  18      276.92      235.88     47.56 o 
  -4   3  18        0.53       -9.27     38.80 o 
  -3   3  18       53.57       -9.88     45.24 o 
  -2   3  18      121.35       91.27     48.10 o 
  -1   3  18      391.74      477.48     56.97 o 
   0   3  18      854.53      891.96     88.77 o 
   1   3  18      158.41      155.86     55.89 o 
   2   3  18      281.24      370.30     83.27 o 
   3   3  18      895.58      976.40     84.45 o 
   4   3  18      186.30      188.39     69.81 o 
  -6   4  18      246.76      277.83     54.47 o 
  -5   4  18     2166.32     1980.89     87.87 o 
  -4   4  18     3542.00     3719.01    113.56 o 
  -3   4  18     1046.12     1111.39     68.46 o 
  -2   4  18      302.37      340.18     54.96 o 
  -1   4  18        1.84      -14.89     45.73 o 
   0   4  18     2827.39     2736.87    136.31 o 
   1   4  18     8352.85     8225.29    176.49 o 
   2   4  18     5647.78     5672.51    145.55 o 
   3   4  18      486.10      677.82     84.85 o 
   4   4  18     1149.79     1299.72    138.34 o 
  -6   5  18      815.51      864.41     79.04 o 
  -5   5  18      282.41      282.39     60.57 o 
  -4   5  18       21.10       -0.20     49.33 o 
  -3   5  18       51.80       63.74     49.05 o 
  -2   5  18      289.37      293.74     55.68 o 
  -1   5  18      233.15      258.24     54.59 o 
   0   5  18      847.65      922.46     69.79 o 
   1   5  18       48.66      -36.89     56.36 o 
   2   5  18      140.08      153.48    102.00 o 
   3   5  18      120.83      136.01     65.28 o 
  -6   6  18      230.57      119.29     63.76 o 
  -5   6  18      807.80     1009.95     83.45 o 
  -4   6  18     3868.75     3841.80    118.92 o 
  -3   6  18     1614.94     1595.03     81.29 o 
  -2   6  18      409.97      333.50     58.13 o 
  -1   6  18      947.29      860.55    127.71 o 
   0   6  18     4486.60     4433.01    126.68 o 
   1   6  18     2723.67     2642.31     99.59 o 
   2   6  18     1721.62     1812.10     90.55 o 
   3   6  18      143.38      187.36     85.82 o 
  -5   7  18      788.30     1013.07     83.52 o 
  -4   7  18       14.68       45.79     55.23 o 
  -3   7  18      146.14      120.68     54.85 o 
  -2   7  18      658.97      705.02     70.21 o 
  -1   7  18      641.13      731.51     72.95 o 
   0   7  18        0.56      -34.41     72.79 o 
   1   7  18       38.98       -3.87     56.91 o 
   2   7  18      103.84      124.09     64.03 o 
   3   7  18       15.03        5.35     67.21 o 
  -5   8  18     1509.16     1532.21     88.95 o 
  -4   8  18     4931.70     4736.12    136.93 o 
  -3   8  18     1379.54     1327.43     81.62 o 
  -2   8  18       63.77       58.49     53.77 o 
  -1   8  18      290.83      276.77     61.56 o 
   0   8  18     2837.68     2844.16    149.14 o 
   1   8  18      846.74      875.88    116.05 o 
   2   8  18     1193.79     1224.32    100.98 o 
  -4   9  18      114.17      120.81     63.21 o 
  -3   9  18       61.00       63.84     58.74 o 
  -2   9  18      615.89      592.07     72.72 o 
  -1   9  18     3005.31     3058.59    109.08 o 
   0   9  18       20.96      -34.83     56.07 o 
   1   9  18       78.88      125.93     93.76 o 
  -3  10  18     2072.87     1926.93     93.07 o 
  -2  10  18       18.58       77.42     62.06 o 
  -1  10  18       49.77       61.06     62.51 o 
   0  10  18     1456.95     1340.35     84.49 o 
  -6   1  19     1852.84     1707.43    158.35 o 
  -5   1  19      100.76       82.25     46.11 o 
  -4   1  19     2269.09     2213.40     97.42 o 
  -3   1  19     4899.31     5201.86    107.63 o 
  -2   1  19     7909.18     6961.37    530.69 o 
  -1   1  19     2775.65     2648.05     92.81 o 
   0   1  19       49.72      104.95     71.16 o 
   1   1  19      210.19      283.70     61.07 o 
   2   1  19     1425.26     1564.34    122.36 o 
   3   1  19     2019.00     2114.57    142.52 o 
  -6   2  19       52.25      -18.47     63.68 o 
  -5   2  19      137.10      156.77     47.24 o 
  -4   2  19       11.13      -27.81     42.61 o 
  -3   2  19       20.13      -34.48     48.77 o 
  -2   2  19        9.76       19.85     47.12 o 
  -1   2  19      267.54      205.83     53.55 o 
   0   2  19      315.86      325.96     82.46 o 
   1   2  19      174.15      380.77     62.29 o 
   2   2  19      150.36       79.33     64.59 o 
   3   2  19      673.25      674.52    119.31 o 
  -6   3  19     1467.95     1477.68     72.76 o 
  -5   3  19        5.66       23.82     47.35 o 
  -4   3  19      326.24      325.18     58.16 o 
  -3   3  19     1563.27     1609.73     79.94 o 
  -2   3  19     3833.77     3911.17    114.35 o 
  -1   3  19     4977.82     5458.97    137.52 o 
   0   3  19      489.06      472.30     89.74 o 
   1   3  19     1281.91     1329.61     79.63 o 
   2   3  19     2921.80     2970.53    107.04 o 
   3   3  19     1897.31     1984.60     97.79 o 
  -6   4  19       12.85       71.88     75.08 o 
  -5   4  19       25.81       -7.63     55.18 o 
  -4   4  19      976.99     1044.84     71.82 o 
  -3   4  19       41.95       19.45     51.62 o 
  -2   4  19       85.84       84.76     50.83 o 
  -1   4  19      216.99      227.66     86.07 o 
   0   4  19      513.29      682.70     69.72 o 
   1   4  19       81.24      228.09     61.38 o 
   2   4  19       77.53       63.23     61.58 o 
   3   4  19       64.43      -18.93     67.25 o 
  -5   5  19      184.82      132.58     62.18 o 
  -4   5  19      166.35      159.00     54.11 o 
  -3   5  19      640.68      704.47     72.62 o 
  -2   5  19     3600.10     3431.73    157.64 o 
  -1   5  19     1174.60     1307.78     78.06 o 
   0   5  19      807.76      912.28     78.82 o 
   1   5  19       76.34       92.23     81.54 o 
   2   5  19     2731.22     2736.55    108.32 o 
  -5   6  19      538.44      600.21     76.54 o 
  -4   6  19     1037.28     1080.46    122.01 o 
  -3   6  19      506.31      532.85     67.01 o 
  -2   6  19       15.68      -27.31     53.90 o 
  -1   6  19      341.44      301.10     59.96 o 
   0   6  19        6.81       17.10     76.35 o 
   1   6  19      244.91      217.75     92.03 o 
   2   6  19      137.47      140.97     66.88 o 
  -4   7  19      812.51      960.38     84.27 o 
  -3   7  19     1463.59     1523.75     97.98 o 
  -2   7  19     3321.55     3207.98    111.13 o 
  -1   7  19      564.64      674.26     94.11 o 
   0   7  19      128.09      151.38     81.64 o 
   1   7  19      201.81      230.47     94.88 o 
   2   7  19      792.72      944.98     89.36 o 
  -4   8  19      182.37      223.73     66.35 o 
  -3   8  19      191.09      230.87     64.09 o 
  -2   8  19      126.81      127.35    117.02 o 
  -1   8  19       13.41       19.50     58.03 o 
   0   8  19        3.01      -47.56     58.55 o 
   1   8  19      745.58      798.00    118.80 o 
  -2   9  19     3190.67     2920.07    120.94 o 
  -1   9  19      917.34     1184.80     87.41 o 
  -5   0  20     3034.85     2920.41    158.60 o 
  -4   0  20     1933.49     2176.26    136.00 o 
  -3   0  20       18.54      103.94     81.44 o 
  -2   0  20     2455.37     2520.03    135.90 o 
  -1   0  20     3544.75     3287.19    144.96 o 
   0   0  20     2569.95     2471.98    131.02 o 
   1   0  20     3084.80     2906.46    147.30 o 
   2   0  20      396.24      395.29    104.14 o 
  -5   1  20       82.14       49.77     63.98 o 
  -4   1  20        2.79      -22.62     44.85 o 
  -3   1  20        2.58      -19.22     44.37 o 
  -2   1  20        0.11      -53.63     52.19 o 
  -1   1  20        0.15       24.38     51.22 o 
   0   1  20       15.29        6.41     73.70 o 
   1   1  20       47.59      171.23     89.18 o 
   2   1  20      199.04      418.70    101.90 o 
  -5   2  20     2084.84     2165.59     80.12 o 
  -4   2  20     2182.41     2028.84     90.98 o 
  -3   2  20      502.97      468.64    175.81 o 
  -2   2  20      886.16      867.10    261.57 o 
  -1   2  20     2573.77     2506.89     96.70 o 
   0   2  20     3728.00     3955.92    253.99 o 
   1   2  20     3531.66     3564.90    158.60 o 
   2   2  20      641.99      727.66    119.21 o 
  -5   3  20       41.55      -10.66     59.81 o 
  -4   3  20       57.11       25.20     59.00 o 
  -3   3  20      128.39       63.63     56.51 o 
  -2   3  20      249.24      277.12    134.99 o 
  -1   3  20      123.30      173.94     83.53 o 
   0   3  20       16.30      -64.03     74.82 o 
   1   3  20        9.00       19.95     86.43 o 
   2   3  20      451.74      472.18     74.55 o 
  -5   4  20     1730.11     1806.81     94.52 o 
  -4   4  20     2013.51     2128.26     95.87 o 
  -3   4  20     1482.74     1404.63     92.13 o 
  -2   4  20        3.13      -23.55     54.00 o 
  -1   4  20      928.79     1166.00     82.76 o 
   0   4  20     6849.48     6657.04    227.83 o 
   1   4  20     2224.78     2096.14    133.05 o 
   2   4  20      989.85     1277.53     96.08 o 
  -4   5  20        0.27       39.17     59.96 o 
  -3   5  20      403.06      461.58     76.45 o 
  -2   5  20     1029.48     1105.30     84.45 o 
  -1   5  20      277.70      234.45     75.08 o 
   0   5  20       12.44       97.12     82.86 o 
   1   5  20       78.08       76.55     86.33 o 
  -4   6  20     2649.74     2678.83    111.47 o 
  -3   6  20      676.80      848.30    162.01 o 
  -2   6  20       87.54       52.04     60.37 o 
  -1   6  20     1512.27     1656.59     86.54 o 
   0   6  20     3737.12     3481.32    166.03 o 
   1   6  20     1361.00     1340.90    121.75 o 
  -3   7  20      220.72      311.71     68.73 o 
  -2   7  20      500.39      512.77     84.49 o 
  -1   7  20      829.19      702.63     76.39 o 
   0   7  20       62.43      136.48     63.17 o 
  -4   1  21     2988.50     2675.79    152.90 o 
  -3   1  21     2449.42     2588.04    148.73 o 
  -2   1  21     3104.91     3374.51    112.03 o 
  -1   1  21        2.99     -111.47     74.31 o 
   0   1  21     1380.59     1209.78    109.33 o 
  -4   2  21        0.18      -40.10     59.00 o 
  -3   2  21      182.69      186.52     63.42 o 
  -2   2  21       79.85      201.58     62.90 o 
  -1   2  21      425.41      584.53    107.25 o 
   0   2  21        0.85       97.83     83.07 o 
  -4   3  21     3546.49     3338.14    117.85 o 
  -3   3  21     3432.23     3684.14    180.39 o 
  -2   3  21     2105.24     1960.08     92.97 o 
  -1   3  21      208.65      183.79    141.81 o 
   0   3  21      421.63      565.60    103.33 o 
  -3   4  21       42.65       65.87     64.24 o 
  -2   4  21      178.78      307.72     66.06 o 
  -1   4  21      825.07      870.85     89.12 o 
   0   4  21       11.50      165.53     85.92 o 
  -2   5  21     1169.05     1042.53    247.52 o 
  -1   5  21      377.41      500.68    127.40 o 
                                                 
